# Supplementary material for: Identification of host genes leading to West Nile virus encephalitis in mice brain using RNA-seq analysis
Source: Sci Rep. 2016 May 23;6:26350. doi: 10.1038/srep26350 (PMC4876452; doi:10.1038/srep26350)
Supplement: Supplementary Table S1 [file srep26350-s1.xls]

## Sheet: WNV NY99
		WNV NY99
test_id	Gene	log2(fold_change)	p value	q value	Significant
XLOC_018877	Cxcl10	9.66416	5e-05	0.00159029	yes
XLOC_003329	Slfn4	9.36388	5e-05	0.00159029	yes
XLOC_009686	Mx1	8.72714	5e-05	0.00159029	yes
XLOC_013836	Lcn2	8.34785	5e-05	0.00159029	yes
XLOC_004196	Ccl5	8.01456	0.00105	0.0222595	yes
XLOC_018293	Oasl1	7.75616	5e-05	0.00159029	yes
XLOC_003314	Ccl2	7.68905	5e-05	0.00159029	yes
XLOC_001307	Pydc4	7.65771	5e-05	0.00159029	yes
XLOC_024314	9330175E14Rik	7.56106	0.00025	0.00661725	yes
XLOC_008466	Ly6c2	7.55198	5e-05	0.00159029	yes
XLOC_016073	Ifi44	7.43604	5e-05	0.00159029	yes
XLOC_014637	Zbp1	7.41253	5e-05	0.00159029	yes
XLOC_003328	Slfn1	7.39711	0.0003	0.00772337	yes
XLOC_019977	Usp18	7.36924	5e-05	0.00159029	yes
XLOC_019044	Oas3	7.32606	5e-05	0.00159029	yes
XLOC_003037	Gm12250	7.26489	5e-05	0.00159029	yes
XLOC_023733	Nlrc5	7.21446	5e-05	0.00159029	yes
XLOC_005305	Rsad2	7.20759	5e-05	0.00159029	yes
XLOC_018292	Oasl2	7.1343	5e-05	0.00159029	yes
XLOC_011562	Gm4841	7.12172	5e-05	0.00159029	yes
XLOC_023053	Irf7	7.09063	5e-05	0.00159029	yes
XLOC_012008	Ifit1	7.04763	5e-05	0.00159029	yes
XLOC_017687	Isg15	7.01171	5e-05	0.00159029	yes
XLOC_000524	Sele	6.92785	0.0001	0.00296348	yes
XLOC_001700	Gp49a	6.91756	5e-05	0.00159029	yes
XLOC_012694	Il1rn	6.849	5e-05	0.00159029	yes
XLOC_011291	F830016B08Rik	6.78609	5e-05	0.00159029	yes
XLOC_000597	Pydc3	6.76662	5e-05	0.00159029	yes
XLOC_011290	Gm4951	6.68174	5e-05	0.00159029	yes
XLOC_010115	H2-Q8	6.68152	5e-05	0.00159029	yes
XLOC_018337	Oas1b	6.66997	5e-05	0.00159029	yes
XLOC_012006	Ifit3	6.6417	5e-05	0.00159029	yes
XLOC_008060	Apol9b	6.64009	5e-05	0.00159029	yes
XLOC_003315	Ccl7	6.62541	5e-05	0.00159029	yes
XLOC_007530	Tgm1	6.61637	5e-05	0.00159029	yes
XLOC_001310	Ifi204	6.58674	5e-05	0.00159029	yes
XLOC_000596	Pyhin1	6.54213	5e-05	0.00159029	yes
XLOC_018906	Plac8	6.4876	5e-05	0.00159029	yes
XLOC_019047	Oas1a	6.45338	5e-05	0.00159029	yes
XLOC_007573	Phf11d	6.44389	5e-05	0.00159029	yes
XLOC_010136	Gm7030	6.41791	0.00205	0.0383245	yes
XLOC_011292	Iigp1	6.41778	5e-05	0.00159029	yes
XLOC_010116	H2-Q7	6.33588	5e-05	0.00159029	yes
XLOC_000525	Sell	6.32586	5e-05	0.00159029	yes
XLOC_018161	Cxcl1	6.24817	0.00015	0.00423283	yes
XLOC_012007	I830012O16Rik	6.23795	5e-05	0.00159029	yes
XLOC_008506	Apol9a	6.15584	5e-05	0.00159029	yes
XLOC_004187	Slfn9	6.13815	5e-05	0.00159029	yes
XLOC_011982	Cd274	6.06373	5e-05	0.00159029	yes
XLOC_019043	Oas2	6.06046	5e-05	0.00159029	yes
XLOC_017220	Ifna2	6.06046	5e-05	0.00159029	yes
XLOC_024211	Bst2	6.00291	5e-05	0.00159029	yes
XLOC_009270	Mx2	5.93812	5e-05	0.00159029	yes
XLOC_004189	Slfn8	5.89112	5e-05	0.00159029	yes
XLOC_007572	Phf11a	5.87371	5e-05	0.00159029	yes
XLOC_012005	Ifit2	5.81194	5e-05	0.00159029	yes
XLOC_023539	Ddx60	5.79812	5e-05	0.00159029	yes
XLOC_003038	Igtp	5.74639	5e-05	0.00159029	yes
XLOC_003317	Ccl12	5.73613	5e-05	0.00159029	yes
XLOC_015442	Gbp2	5.71626	5e-05	0.00159029	yes
XLOC_013254	Slc28a2	5.68422	5e-05	0.00159029	yes
XLOC_010068	Tap1	5.66554	5e-05	0.00159029	yes
XLOC_010818	Plin4	5.63322	5e-05	0.00159029	yes
XLOC_002955	Ifi47	5.62973	5e-05	0.00159029	yes
XLOC_021450	Isg20	5.57302	5e-05	0.00159029	yes
XLOC_000559	Fcgr4	5.55515	5e-05	0.00159029	yes
XLOC_009649	-	5.54061	5e-05	0.00159029	yes
XLOC_003673	Mir1932	5.52318	5e-05	0.00159029	yes
XLOC_021864	-	5.51915	0.00195	0.0369308	yes
XLOC_011821	Batf2	5.5118	5e-05	0.00159029	yes
XLOC_017020	Ddx58	5.5108	5e-05	0.00159029	yes
XLOC_015440	Gbp3	5.47737	5e-05	0.00159029	yes
XLOC_002932	Il12b	5.45799	5e-05	0.00159029	yes
XLOC_022759	Trim30b	5.44607	5e-05	0.00159029	yes
XLOC_001309	AI607873	5.43339	5e-05	0.00159029	yes
XLOC_017177	Tnfsf8	5.41595	5e-05	0.00159029	yes
XLOC_018924	Gbp8	5.3956	5e-05	0.00159029	yes
XLOC_009469	Parp14	5.37866	5e-05	0.00159029	yes
XLOC_010069	Psmb8	5.35703	5e-05	0.00159029	yes
XLOC_024219	Cyp4f18	5.3248	5e-05	0.00159029	yes
XLOC_024405	Mlkl	5.32399	5e-05	0.00159029	yes
XLOC_022760	Trim30a	5.32114	5e-05	0.00159029	yes
XLOC_004514	Cd300lf	5.30234	5e-05	0.00159029	yes
XLOC_018188	Cxcl13	5.2558	0.0003	0.00772337	yes
XLOC_014407	Siglec1	5.15639	5e-05	0.00159029	yes
XLOC_018925	Gbp11	5.14154	5e-05	0.00159029	yes
XLOC_010113	H2-Q4	5.1409	5e-05	0.00159029	yes
XLOC_015438	Gbp5	5.12627	5e-05	0.00159029	yes
XLOC_003338	Ccl4	5.10602	5e-05	0.00159029	yes
XLOC_013389	Cst7	5.05211	5e-05	0.00159029	yes
XLOC_017212	Ifnb1	5.05211	5e-05	0.00159029	yes
XLOC_001288	Slamf7	5.0382	5e-05	0.00159029	yes
XLOC_015439	Gbp7	5.03065	5e-05	0.00159029	yes
XLOC_004071	Scimp	5.02769	0.00135	0.027374	yes
XLOC_020144	Samd9l	5.01574	5e-05	0.00159029	yes
XLOC_001701	Lilrb4	5.01266	5e-05	0.00159029	yes
XLOC_022761	Trim30d	4.956	5e-05	0.00159029	yes
XLOC_013936	Ifih1	4.93589	5e-05	0.00159029	yes
XLOC_014749	-	4.88869	5e-05	0.00159029	yes
XLOC_006194	BC147527	4.88166	5e-05	0.00159029	yes
XLOC_011889	Ms4a4d	4.881	5e-05	0.00159029	yes
XLOC_010239	B430306N03Rik	4.87835	5e-05	0.00159029	yes
XLOC_010630	Psmb9	4.82698	5e-05	0.00159029	yes
XLOC_003864	Irgm1	4.82288	5e-05	0.00159029	yes
XLOC_010787	A530064D06Rik	4.77212	0.0004	0.0098677	yes
XLOC_000116	Stat1	4.75878	5e-05	0.00159029	yes
XLOC_010114	H2-Q5	4.74039	5e-05	0.00159029	yes
XLOC_003866	Tgtp1	4.73763	5e-05	0.00159029	yes
XLOC_010904	Eif2ak2	4.71826	5e-05	0.00159029	yes
XLOC_020006	C1ra	4.71131	5e-05	0.00159029	yes
XLOC_010849	C3	4.70792	5e-05	0.00159029	yes
XLOC_004199	Ccl3	4.69885	5e-05	0.00159029	yes
XLOC_023055	Sct	4.68153	0.00015	0.00423283	yes
XLOC_024640	Casp4	4.67559	5e-05	0.00159029	yes
XLOC_006290	Btn1a1	4.63157	5e-05	0.00159029	yes
XLOC_020710	Klra2	4.62959	5e-05	0.00159029	yes
XLOC_010646	C2	4.61424	5e-05	0.00159029	yes
XLOC_012993	Ube2l6	4.61193	5e-05	0.00159029	yes
XLOC_003522	Ifi35	4.59864	5e-05	0.00159029	yes
XLOC_014896	Il7	4.59075	5e-05	0.00159029	yes
XLOC_026251	Timp1	4.55792	0.00105	0.0222595	yes
XLOC_014361	Atp8b4	4.54139	5e-05	0.00159029	yes
XLOC_002247	Fam26f	4.53054	5e-05	0.00159029	yes
XLOC_025219	Uba7	4.52938	5e-05	0.00159029	yes
XLOC_010675	C920025E04Rik	4.52429	5e-05	0.00159029	yes
XLOC_019739	Herc6	4.5173	5e-05	0.00159029	yes
XLOC_022799	Gm1966	4.50831	5e-05	0.00159029	yes
XLOC_011886	Ms4a6c	4.497	5e-05	0.00159029	yes
XLOC_022703	Trim21	4.47806	5e-05	0.00159029	yes
XLOC_010238	Treml2	4.46824	5e-05	0.00159029	yes
XLOC_013257	AA467197	4.46146	5e-05	0.00159029	yes
XLOC_004389	Dhx58	4.45852	5e-05	0.00159029	yes
XLOC_000095	Il18rap	4.45181	5e-05	0.00159029	yes
XLOC_003201	Xaf1	4.41525	5e-05	0.00159029	yes
XLOC_009470	Dtx3l	4.41374	5e-05	0.00159029	yes
XLOC_009038	Rtp4	4.40035	5e-05	0.00159029	yes
XLOC_008137	Arhgap8	4.36589	5e-05	0.00159029	yes
XLOC_009100	2010005H15Rik	4.35611	0.0008	0.0177291	yes
XLOC_000163	Icos	4.33723	0.00015	0.00423283	yes
XLOC_001314	Ifi203	4.3261	5e-05	0.00159029	yes
XLOC_010625	H2-K1	4.3243	5e-05	0.00159029	yes
XLOC_001026	Pdcd1	4.31397	5e-05	0.00159029	yes
XLOC_020696	Klrc1	4.29897	0.0001	0.00296348	yes
XLOC_001313	Mndal	4.2986	5e-05	0.00159029	yes
XLOC_010649	-	4.27565	5e-05	0.00159029	yes
XLOC_003039	Irgm2	4.26323	5e-05	0.00159029	yes
XLOC_003327	Slfn2	4.26125	5e-05	0.00159029	yes
XLOC_015876	Cd2	4.22835	0.00105	0.0222595	yes
XLOC_004567	Lgals3bp	4.2233	5e-05	0.00159029	yes
XLOC_008524	Il2rb	4.18529	5e-05	0.00159029	yes
XLOC_012401	Ch25h	4.18128	0.00025	0.00661725	yes
XLOC_015052	Ptx3	4.17722	5e-05	0.00159029	yes
XLOC_009093	Parp9	4.17425	5e-05	0.00159029	yes
XLOC_025354	Ccr2	4.16432	5e-05	0.00159029	yes
XLOC_019676	Gimap4	4.13139	5e-05	0.00159029	yes
XLOC_024096	Msr1	4.13076	5e-05	0.00159029	yes
XLOC_010639	C4b	4.10006	5e-05	0.00159029	yes
XLOC_003318	Ccl8	4.08741	0.0022	0.040444	yes
XLOC_014576	Slpi	4.06417	0.00225	0.0411547	yes
XLOC_023590	Il12rb1	4.05464	5e-05	0.00159029	yes
XLOC_011888	Ms4a6b	4.04476	5e-05	0.00159029	yes
XLOC_021357	Plekha4	4.02834	5e-05	0.00159029	yes
XLOC_009133	Cd200r4	4.02592	0.00085	0.0186179	yes
XLOC_004722	-	4.01909	5e-05	0.00159029	yes
XLOC_012306	Ms4a6d	4.01892	5e-05	0.00159029	yes
XLOC_021950	Pirb	4.00763	5e-05	0.00159029	yes
XLOC_010894	Xdh	3.99003	5e-05	0.00159029	yes
XLOC_025813	Bcl2a1d	3.97401	0.0004	0.0098677	yes
XLOC_003017	Irf1	3.9624	5e-05	0.00159029	yes
XLOC_008510	Apol10b	3.95172	5e-05	0.00159029	yes
XLOC_021813	Itgax	3.9132	5e-05	0.00159029	yes
XLOC_020247	Zc3hav1	3.90811	5e-05	0.00159029	yes
XLOC_001298	Slamf8	3.87337	5e-05	0.00159029	yes
XLOC_023044	Ifitm3	3.85134	5e-05	0.00159029	yes
XLOC_005113	Serpina3h	3.8465	5e-05	0.00159029	yes
XLOC_021627	Trim34a	3.79643	5e-05	0.00159029	yes
XLOC_005118	Serpina3n	3.78179	5e-05	0.00159029	yes
XLOC_026744	Cybb	3.76053	5e-05	0.00159029	yes
XLOC_005786	Aoah	3.74636	5e-05	0.00159029	yes
XLOC_017094	Trim14	3.74537	5e-05	0.00159029	yes
XLOC_020252	Parp12	3.74383	5e-05	0.00159029	yes
XLOC_022127	Bcl3	3.72823	5e-05	0.00159029	yes
XLOC_017866	Steap4	3.67883	5e-05	0.00159029	yes
XLOC_000967	Sp110	3.66521	5e-05	0.00159029	yes
XLOC_010676	H2-T22	3.66397	5e-05	0.00159029	yes
XLOC_014388	Il1b	3.64486	5e-05	0.00159029	yes
XLOC_011883	-	3.62288	5e-05	0.00159029	yes
XLOC_004162	Lgals9	3.62263	5e-05	0.00159029	yes
XLOC_016736	Fgr	3.60311	5e-05	0.00159029	yes
XLOC_014690	Helz2	3.60291	5e-05	0.00159029	yes
XLOC_024649	Mmp8	3.59012	0.00025	0.00661725	yes
XLOC_002169	Stx11	3.58374	5e-05	0.00159029	yes
XLOC_018032	Bst1	3.57107	5e-05	0.00159029	yes
XLOC_024711	Icam1	3.56134	5e-05	0.00159029	yes
XLOC_010110	H2-D1	3.56049	5e-05	0.00159029	yes
XLOC_010070	Tap2	3.54018	5e-05	0.00159029	yes
XLOC_007213	Epsti1	3.51485	5e-05	0.00159029	yes
XLOC_010820	Lrg1	3.51283	5e-05	0.00159029	yes
XLOC_003908	Gm12216	3.51268	5e-05	0.00159029	yes
XLOC_024127	Gm16675	3.48761	5e-05	0.00159029	yes
XLOC_019151	Trim56	3.48477	5e-05	0.00159029	yes
XLOC_001287	Ly9	3.48457	5e-05	0.00159029	yes
XLOC_013909	Nmi	3.48354	5e-05	0.00159029	yes
XLOC_008773	Gpr84	3.48263	5e-05	0.00159029	yes
XLOC_022798	-	3.48202	5e-05	0.00159029	yes
XLOC_024719	AB124611	3.47532	5e-05	0.00159029	yes
XLOC_023457	-	3.46891	0.00125	0.0256535	yes
XLOC_003865	9930111J21Rik1	3.45406	5e-05	0.00159029	yes
XLOC_004853	Cmpk2	3.45062	5e-05	0.00159029	yes
XLOC_015690	Tlr2	3.42505	5e-05	0.00159029	yes
XLOC_013248	Trim69	3.42191	5e-05	0.00159029	yes
XLOC_005078	Gpr65	3.41725	5e-05	0.00159029	yes
XLOC_022946	Spn	3.41387	5e-05	0.00159029	yes
XLOC_020248	Klrg2	3.40289	5e-05	0.00159029	yes
XLOC_004050	Acap1	3.38546	5e-05	0.00159029	yes
XLOC_005612	Gpr132	3.38109	0.001	0.02136	yes
XLOC_003525	Tmem106a	3.36615	5e-05	0.00159029	yes
XLOC_023258	-	3.36242	5e-05	0.00159029	yes
XLOC_022757	Trim12a	3.32776	5e-05	0.00159029	yes
XLOC_000251	Gm7609	3.32359	0.0023	0.0417983	yes
XLOC_008259	Soat2	3.31372	0.0002	0.00547054	yes
XLOC_008130	Tspo	3.31055	5e-05	0.00159029	yes
XLOC_011962	Tmem252	3.28833	0.0001	0.00296348	yes
XLOC_013920	Cytip	3.26786	5e-05	0.00159029	yes
XLOC_006421	-	3.26495	5e-05	0.00159029	yes
XLOC_001153	Rgs1	3.2416	5e-05	0.00159029	yes
XLOC_008063	Csf2rb	3.22398	5e-05	0.00159029	yes
XLOC_012298	AW112010	3.20279	5e-05	0.00159029	yes
XLOC_005112	Serpina3f	3.19869	5e-05	0.00159029	yes
XLOC_021119	Plaur	3.19478	5e-05	0.00159029	yes
XLOC_024644	Mmp13	3.17354	5e-05	0.00159029	yes
XLOC_004560	Socs3	3.14396	5e-05	0.00159029	yes
XLOC_002102	Stat2	3.12197	5e-05	0.00159029	yes
XLOC_007085	Irf9	3.10858	5e-05	0.00159029	yes
XLOC_025133	Plscr2	3.09736	5e-05	0.00159029	yes
XLOC_025123	Bcl2a1a	3.09613	0.0003	0.00772337	yes
XLOC_007297	Dnase1l3	3.08034	5e-05	0.00159029	yes
XLOC_003388	Trim25	3.06781	5e-05	0.00159029	yes
XLOC_009308	Socs1	3.05746	5e-05	0.00159029	yes
XLOC_024813	Olfr920	3.05629	5e-05	0.00159029	yes
XLOC_025685	Pml	3.04807	5e-05	0.00159029	yes
XLOC_025892	Parp3	3.04576	5e-05	0.00159029	yes
XLOC_026022	Ccr1	3.04122	5e-05	0.00159029	yes
XLOC_008087	Apobec3	3.03151	0.00035	0.00879659	yes
XLOC_010679	Gm8909	3.02579	5e-05	0.00159029	yes
XLOC_024365	Ctrl	3.00797	5e-05	0.00159029	yes
XLOC_000254	Sp100	3.00398	5e-05	0.00159029	yes
XLOC_014934	Tnfsf10	2.99972	5e-05	0.00159029	yes
XLOC_014011	Serping1	2.99477	5e-05	0.00159029	yes
XLOC_020628	C1s1	2.98789	5e-05	0.00159029	yes
XLOC_027030	Il2rg	2.98747	5e-05	0.00159029	yes
XLOC_020733	Bcl2l14	2.98408	0.0003	0.00772337	yes
XLOC_017474	Themis2	2.9807	5e-05	0.00159029	yes
XLOC_006483	Ctla2a	2.97108	5e-05	0.00159029	yes
XLOC_020615	Apobec1	2.96451	5e-05	0.00159029	yes
XLOC_004230	Mir142b	2.95321	0.0027	0.0474546	yes
XLOC_004019	Glp2r	2.94552	5e-05	0.00159029	yes
XLOC_025985	Scn10a	2.94042	5e-05	0.00159029	yes
XLOC_025949	Ccrl2	2.93917	5e-05	0.00159029	yes
XLOC_025379	Piwil4	2.92657	0.0003	0.00772337	yes
XLOC_008505	Apol7a	2.91721	5e-05	0.00159029	yes
XLOC_015497	Il7	2.90124	0.00025	0.00661725	yes
XLOC_022758	Trim12c	2.87719	5e-05	0.00159029	yes
XLOC_002822	Osm	2.86976	0.00225	0.0411547	yes
XLOC_000613	Kmo	2.83156	5e-05	0.00159029	yes
XLOC_012289	Cd5	2.829	0.0002	0.00547054	yes
XLOC_006999	Lgals3	2.82872	5e-05	0.00159029	yes
XLOC_015841	Fcgr1	2.82692	5e-05	0.00159029	yes
XLOC_017496	Cnksr1	2.82373	5e-05	0.00159029	yes
XLOC_010028	-	2.80109	5e-05	0.00159029	yes
XLOC_021793	Itgal	2.79789	5e-05	0.00159029	yes
XLOC_016942	AW011738	2.79061	5e-05	0.00159029	yes
XLOC_003747	Myo1g	2.78061	5e-05	0.00159029	yes
XLOC_027209	Tlr8	2.77725	5e-05	0.00159029	yes
XLOC_022697	Chrna10	2.77591	5e-05	0.00159029	yes
XLOC_008296	Osmr	2.76564	5e-05	0.00159029	yes
XLOC_012442	Pik3ap1	2.75659	5e-05	0.00159029	yes
XLOC_003331	AI662270	2.74102	5e-05	0.00159029	yes
XLOC_011076	-	2.72896	5e-05	0.00159029	yes
XLOC_024119	Tlr3	2.72852	5e-05	0.00159029	yes
XLOC_020744	Plbd1	2.72128	5e-05	0.00159029	yes
XLOC_022552	-	2.70273	5e-05	0.00159029	yes
XLOC_022080	C5ar1	2.70208	5e-05	0.00159029	yes
XLOC_003326	Slfn5	2.69721	5e-05	0.00159029	yes
XLOC_023741	Gpr114	2.69508	5e-05	0.00159029	yes
XLOC_001138	Ptprc	2.68978	5e-05	0.00159029	yes
XLOC_002015	-	2.68771	0.00085	0.0186179	yes
XLOC_008972	Cebpd	2.67618	5e-05	0.00159029	yes
XLOC_019201	Card11	2.67553	5e-05	0.00159029	yes
XLOC_014538	Samhd1	2.6613	5e-05	0.00159029	yes
XLOC_004292	Tbx21	2.65919	5e-05	0.00159029	yes
XLOC_022921	Lat	2.65707	0.0005	0.0119067	yes
XLOC_024386	Hp	2.65498	5e-05	0.00159029	yes
XLOC_007947	Dpys	2.65473	0.0001	0.00296348	yes
XLOC_006624	Tmem171	2.65403	0.0024	0.0432443	yes
XLOC_000252	Gm7609	2.63491	0.0023	0.0417983	yes
XLOC_017491	Cd52	2.63221	5e-05	0.00159029	yes
XLOC_014608	Znfx1	2.61301	5e-05	0.00159029	yes
XLOC_008562	8430426J06Rik	2.60956	0.00125	0.0256535	yes
XLOC_017049	Ccl19	2.59892	5e-05	0.00159029	yes
XLOC_008464	Ly6a	2.59365	5e-05	0.00159029	yes
XLOC_008520	Csf2rb2	2.58499	0.0014	0.0282077	yes
XLOC_009443	Apod	2.5841	5e-05	0.00159029	yes
XLOC_000253	Sp140	2.57559	5e-05	0.00159029	yes
XLOC_010153	H2-M3	2.56052	5e-05	0.00159029	yes
XLOC_002853	Upp1	2.55246	5e-05	0.00159029	yes
XLOC_008024	Gsdmd	2.54548	5e-05	0.00159029	yes
XLOC_021946	Tarm1	2.54508	0.0001	0.00296348	yes
XLOC_020989	2310014L17Rik	2.5375	5e-05	0.00159029	yes
XLOC_009491	Pla1a	2.53345	5e-05	0.00159029	yes
XLOC_021895	Nlrp6	2.53307	5e-05	0.00159029	yes
XLOC_023045	Ifitm6	2.53202	0.0001	0.00296348	yes
XLOC_005719	-	2.52493	5e-05	0.00159029	yes
XLOC_006635	Naip2	2.50689	5e-05	0.00159029	yes
XLOC_015978	Slc44a3	2.50504	5e-05	0.00159029	yes
XLOC_014401	Slc4a11	2.49888	5e-05	0.00159029	yes
XLOC_007435	-	2.4899	0.0003	0.00772337	yes
XLOC_022251	Zfp36	2.47872	5e-05	0.00159029	yes
XLOC_009857	Fpr2	2.47682	0.00055	0.0129038	yes
XLOC_004065	Cxcl16	2.47497	5e-05	0.00159029	yes
XLOC_008095	Grap2	2.47465	5e-05	0.00159029	yes
XLOC_015410	Cenpe	2.4665	5e-05	0.00159029	yes
XLOC_025982	Myd88	2.46125	0.0003	0.00772337	yes
XLOC_011775	Ptprcap	2.45692	0.00015	0.00423283	yes
XLOC_002036	4933412E12Rik	2.45583	5e-05	0.00159029	yes
XLOC_016741	Map3k6	2.44565	5e-05	0.00159029	yes
XLOC_026834	Elf4	2.41989	5e-05	0.00159029	yes
XLOC_010055	Rgl2	2.41501	5e-05	0.00159029	yes
XLOC_015894	Mov10	2.4048	5e-05	0.00159029	yes
XLOC_019602	Rab19	2.40224	0.0002	0.00547054	yes
XLOC_013546	Cd40	2.38889	5e-05	0.00159029	yes
XLOC_024639	Casp1	2.38722	5e-05	0.00159029	yes
XLOC_017898	Fgl2	2.38719	5e-05	0.00159029	yes
XLOC_006481	4930486L24Rik	2.37595	5e-05	0.00159029	yes
XLOC_017440	Lck	2.3705	5e-05	0.00159029	yes
XLOC_020648	Tapbpl	2.37037	5e-05	0.00159029	yes
XLOC_007084	Psme1	2.36163	5e-05	0.00159029	yes
XLOC_001382	Atf3	2.35566	5e-05	0.00159029	yes
XLOC_025636	-	2.35343	5e-05	0.00159029	yes
XLOC_008456	Ly6d	2.35226	0.00105	0.0222595	yes
XLOC_023630	Hmox1	2.34824	5e-05	0.00159029	yes
XLOC_014546	Tgm2	2.34515	5e-05	0.00159029	yes
XLOC_016350	Glipr2	2.33489	5e-05	0.00159029	yes
XLOC_015905	Chil3	2.32731	5e-05	0.00159029	yes
XLOC_013908	Rbm43	2.32464	5e-05	0.00159029	yes
XLOC_002279	Aim1	2.31269	5e-05	0.00159029	yes
XLOC_022091	Hif3a	2.30061	5e-05	0.00159029	yes
XLOC_001083	Mcm6	2.29693	5e-05	0.00159029	yes
XLOC_022783	Hpx	2.28325	5e-05	0.00159029	yes
XLOC_022972	Pycard	2.2786	5e-05	0.00159029	yes
XLOC_025366	Birc3	2.27756	5e-05	0.00159029	yes
XLOC_026444	5430427O19Rik	2.26723	5e-05	0.00159029	yes
XLOC_001110	Lax1	2.26614	0.0005	0.0119067	yes
XLOC_003148	Alox12b	2.25639	5e-05	0.00159029	yes
XLOC_018867	Btc	2.25297	5e-05	0.00159029	yes
XLOC_019992	Clec4a1	2.23297	5e-05	0.00159029	yes
XLOC_025595	Apoc3	2.22356	5e-05	0.00159029	yes
XLOC_025124	Bcl2a1b	2.22223	5e-05	0.00159029	yes
XLOC_003330	Slfn3	2.21831	5e-05	0.00159029	yes
XLOC_007571	Gm6904	2.2044	0.00025	0.00661725	yes
XLOC_001827	Icosl	2.20384	5e-05	0.00159029	yes
XLOC_015669	-	2.19599	0.0002	0.00547054	yes
XLOC_004463	Gh	2.19522	5e-05	0.00159029	yes
XLOC_005046	Batf	2.17211	0.00185	0.0353932	yes
XLOC_000577	Slamf6	2.17018	0.00025	0.00661725	yes
XLOC_020686	2310001H17Rik	2.16756	0.0001	0.00296348	yes
XLOC_010004	Cdkn1a	2.1618	5e-05	0.00159029	yes
XLOC_025193	Tlr9	2.15408	5e-05	0.00159029	yes
XLOC_023977	Rab20	2.15375	0.0001	0.00296348	yes
XLOC_014387	Il1a	2.13862	5e-05	0.00159029	yes
XLOC_013434	Bpifb4	2.12848	0.0003	0.00772337	yes
XLOC_000320	Gpr35	2.12073	5e-05	0.00159029	yes
XLOC_008485	Parp10	2.11716	0.0005	0.0119067	yes
XLOC_025923	Atrip	2.11403	5e-05	0.00159029	yes
XLOC_011499	Cd14	2.1012	5e-05	0.00159029	yes
XLOC_010560	Fkbp5	2.09784	5e-05	0.00159029	yes
XLOC_011905	Mpeg1	2.08815	5e-05	0.00159029	yes
XLOC_006003	Tgfbi	2.08242	5e-05	0.00159029	yes
XLOC_006066	Erap1	2.08094	5e-05	0.00159029	yes
XLOC_017666	Tnfrsf14	2.07864	5e-05	0.00159029	yes
XLOC_024812	Vwa5a	2.07729	5e-05	0.00159029	yes
XLOC_002315	Adamts14	2.06204	0.0002	0.00547054	yes
XLOC_011144	Mocos	2.05443	5e-05	0.00159029	yes
XLOC_018774	Tlr1	2.0507	5e-05	0.00159029	yes
XLOC_000787	Neurl3	2.03861	5e-05	0.00159029	yes
XLOC_020750	Erp27	2.03615	0.00275	0.0481335	yes
XLOC_024641	Casp12	2.03386	5e-05	0.00159029	yes
XLOC_010618	Angptl4	2.03341	5e-05	0.00159029	yes
XLOC_011298	Cd74	2.02512	5e-05	0.00159029	yes
XLOC_015765	Npr1	2.0225	5e-05	0.00159029	yes
XLOC_024212	Tmem221	2.01642	0.0016	0.0313422	yes
XLOC_007525	Psme2	2.01228	5e-05	0.00159029	yes
XLOC_001223	Fmo2	2.01003	5e-05	0.00159029	yes
XLOC_003339	Wfdc17	2.00487	0.0015	0.0298087	yes
XLOC_010624	H2-K2	1.99983	5e-05	0.00159029	yes
XLOC_006143	Adamts6	1.99836	5e-05	0.00159029	yes
XLOC_016743	Fam46b	1.98647	0.00035	0.00879659	yes
XLOC_017598	Tnfrsf1b	1.98296	5e-05	0.00159029	yes
XLOC_000968	A630001G21Rik	1.9793	0.00015	0.00423283	yes
XLOC_007030	Pnp2	1.97002	5e-05	0.00159029	yes
XLOC_002823	Lif	1.96942	5e-05	0.00159029	yes
XLOC_010800	Efhb	1.96562	0.0001	0.00296348	yes
XLOC_027210	Tlr7	1.96125	5e-05	0.00159029	yes
XLOC_003067	Nlrp3	1.96089	5e-05	0.00159029	yes
XLOC_023879	Irf8	1.95727	5e-05	0.00159029	yes
XLOC_001622	Vnn1	1.95541	0.0001	0.00296348	yes
XLOC_014713	-	1.95467	0.00275	0.0481335	yes
XLOC_021897	Ifitm1	1.95171	5e-05	0.00159029	yes
XLOC_025249	Shisa5	1.94896	5e-05	0.00159029	yes
XLOC_020618	C3ar1	1.94788	5e-05	0.00159029	yes
XLOC_008055	-	1.94591	0.0004	0.0098677	yes
XLOC_010910	Cyp1b1	1.94512	5e-05	0.00159029	yes
XLOC_001274	Fcgr2b	1.93738	5e-05	0.00159029	yes
XLOC_023550	Sh2d4a	1.93009	5e-05	0.00159029	yes
XLOC_019046	Oas1c	1.92901	5e-05	0.00159029	yes
XLOC_018448	Rasa4	1.92539	5e-05	0.00159029	yes
XLOC_015388	Tifa	1.91502	5e-05	0.00159029	yes
XLOC_019684	Gpnmb	1.90934	5e-05	0.00159029	yes
XLOC_005206	Tnfaip2	1.89693	0.0017	0.0329579	yes
XLOC_012996	Slc43a3	1.89113	5e-05	0.00159029	yes
XLOC_025605	Zbtb16	1.88919	5e-05	0.00159029	yes
XLOC_021041	Pglyrp1	1.88654	5e-05	0.00159029	yes
XLOC_015921	Csf1	1.88043	5e-05	0.00159029	yes
XLOC_000585	Slamf9	1.86892	5e-05	0.00159029	yes
XLOC_010631	H2-Aa	1.85919	5e-05	0.00159029	yes
XLOC_004981	Rhoj	1.85913	5e-05	0.00159029	yes
XLOC_004548	Rhbdf2	1.85878	5e-05	0.00159029	yes
XLOC_013418	Tpx2	1.85152	5e-05	0.00159029	yes
XLOC_002213	Arg1	1.8469	0.00045	0.0109156	yes
XLOC_026521	Tlr13	1.83892	5e-05	0.00159029	yes
XLOC_014925	Cp	1.83891	5e-05	0.00159029	yes
XLOC_010072	H2-Ab1	1.8381	5e-05	0.00159029	yes
XLOC_019553	Flnc	1.83697	5e-05	0.00159029	yes
XLOC_006139	Cd180	1.83559	5e-05	0.00159029	yes
XLOC_003303	Rnf135	1.83218	5e-05	0.00159029	yes
XLOC_020342	Nod1	1.83058	5e-05	0.00159029	yes
XLOC_012168	Tcirg1	1.82412	5e-05	0.00159029	yes
XLOC_012507	Itprip	1.82252	5e-05	0.00159029	yes
XLOC_000410	Nuak2	1.82197	5e-05	0.00159029	yes
XLOC_000468	Ptgs2	1.82172	5e-05	0.00159029	yes
XLOC_021772	Il21r	1.81871	5e-05	0.00159029	yes
XLOC_008062	Ncf4	1.81379	0.0001	0.00296348	yes
XLOC_022762	Trim30e-ps1	1.81316	0.00045	0.0109156	yes
XLOC_012305	Ms4a7	1.80843	5e-05	0.00159029	yes
XLOC_010054	Daxx	1.80782	5e-05	0.00159029	yes
XLOC_022764	Olfr658	1.80624	0.0001	0.00296348	yes
XLOC_021040	Mill2	1.80417	5e-05	0.00159029	yes
XLOC_010105	Ltb	1.79256	0.00085	0.0186179	yes
XLOC_023317	Mcemp1	1.79063	0.00175	0.0337854	yes
XLOC_021811	Trim72	1.79052	5e-05	0.00159029	yes
XLOC_007029	Pnp	1.78408	5e-05	0.00159029	yes
XLOC_002919	Lcp2	1.78246	5e-05	0.00159029	yes
XLOC_012695	Psd4	1.77867	5e-05	0.00159029	yes
XLOC_011663	Cndp1	1.77829	0.0003	0.00772337	yes
XLOC_016290	Gabrr2	1.77768	0.00015	0.00423283	yes
XLOC_023711	Nod2	1.77474	5e-05	0.00159029	yes
XLOC_013194	Thbs1	1.76803	5e-05	0.00159029	yes
XLOC_012003	Fas	1.75477	5e-05	0.00159029	yes
XLOC_009668	Runx1	1.75284	5e-05	0.00159029	yes
XLOC_008533	Gm10865	1.75129	5e-05	0.00159029	yes
XLOC_003540	Grn	1.7289	5e-05	0.00159029	yes
XLOC_005435	Plek2	1.72852	5e-05	0.00159029	yes
XLOC_019050	Trafd1	1.72851	5e-05	0.00159029	yes
XLOC_019150	Serpine1	1.72802	5e-05	0.00159029	yes
XLOC_027217	G530011O06Rik	1.72238	5e-05	0.00159029	yes
XLOC_008527	Rac2	1.7174	5e-05	0.00159029	yes
XLOC_001809	Itgb2	1.71264	5e-05	0.00159029	yes
XLOC_003431	Hoxb6	1.71102	0.00145	0.0290194	yes
XLOC_020996	Pla2g4c	1.71091	0.00075	0.0167674	yes
XLOC_017406	2610028E06Rik	1.70622	5e-05	0.00159029	yes
XLOC_010287	Vav1	1.705	5e-05	0.00159029	yes
XLOC_022411	Flt3l	1.69823	0.0001	0.00296348	yes
XLOC_027093	Armcx6	1.68955	5e-05	0.00159029	yes
XLOC_018079	Rhoh	1.68545	5e-05	0.00159029	yes
XLOC_013460	Procr	1.68418	5e-05	0.00159029	yes
XLOC_000144	Gm20257	1.66834	0.00095	0.0204467	yes
XLOC_008016	Ly6e	1.66629	5e-05	0.00159029	yes
XLOC_025784	Ooep	1.65801	0.00115	0.0240383	yes
XLOC_018908	Hpse	1.65794	5e-05	0.00159029	yes
XLOC_025799	Fam46a	1.64999	5e-05	0.00159029	yes
XLOC_021505	Ctsc	1.64337	5e-05	0.00159029	yes
XLOC_006841	Gm5796	1.63931	5e-05	0.00159029	yes
XLOC_002328	Srgn	1.6369	5e-05	0.00159029	yes
XLOC_013499	Lpin3	1.63139	0.0008	0.0177291	yes
XLOC_015571	Gm11549	1.62966	5e-05	0.00159029	yes
XLOC_009105	Hcls1	1.62876	5e-05	0.00159029	yes
XLOC_024976	Stra6	1.62487	0.00045	0.0109156	yes
XLOC_000569	Arhgap30	1.6239	5e-05	0.00159029	yes
XLOC_021430	Fam169b	1.62321	0.0006	0.0139289	yes
XLOC_000286	Ugt1a1	1.62117	5e-05	0.00159029	yes
XLOC_023805	Cdh3	1.61811	0.0002	0.00547054	yes
XLOC_020609	Bid	1.61287	5e-05	0.00159029	yes
XLOC_000574	Cd48	1.60827	0.0001	0.00296348	yes
XLOC_025785	Mb21d1	1.60764	5e-05	0.00159029	yes
XLOC_020087	Emp1	1.60573	5e-05	0.00159029	yes
XLOC_020038	Parp11	1.60323	5e-05	0.00159029	yes
XLOC_017405	Zc3h12a	1.60263	0.0001	0.00296348	yes
XLOC_019115	Ncf1	1.59657	5e-05	0.00159029	yes
XLOC_013213	Spint1	1.59571	5e-05	0.00159029	yes
XLOC_002187	Tnfaip3	1.58812	5e-05	0.00159029	yes
XLOC_003828	Dock2	1.58372	0.00035	0.00879659	yes
XLOC_023436	Sfrp1	1.57931	5e-05	0.00159029	yes
XLOC_011402	Map3k8	1.57111	5e-05	0.00159029	yes
XLOC_019779	Capg	1.5586	5e-05	0.00159029	yes
XLOC_004381	Hap1	1.55825	5e-05	0.00159029	yes
XLOC_009808	Tagap	1.5553	0.00035	0.00879659	yes
XLOC_020050	Clec2d	1.55103	5e-05	0.00159029	yes
XLOC_010048	Myo1f	1.5412	5e-05	0.00159029	yes
XLOC_001698	Ascc3	1.54014	5e-05	0.00159029	yes
XLOC_016368	Tdrd7	1.53997	5e-05	0.00159029	yes
XLOC_022685	P2ry2	1.52476	0.0003	0.00772337	yes
XLOC_004870	Nampt	1.52473	5e-05	0.00159029	yes
XLOC_002242	Zufsp	1.51868	5e-05	0.00159029	yes
XLOC_002894	Pnpt1	1.51852	5e-05	0.00159029	yes
XLOC_015959	Vcam1	1.51094	5e-05	0.00159029	yes
XLOC_017493	Cep85	1.50646	5e-05	0.00159029	yes
XLOC_025355	Ccr5	1.50338	5e-05	0.00159029	yes
XLOC_010073	H2-Eb1	1.5027	5e-05	0.00159029	yes
XLOC_000654	Aida	1.4939	0.0001	0.00296348	yes
XLOC_013567	Cebpb	1.49368	5e-05	0.00159029	yes
XLOC_024197	Arrdc2	1.4914	5e-05	0.00159029	yes
XLOC_007101	Parp4	1.4904	5e-05	0.00159029	yes
XLOC_019674	Gimap8	1.48953	5e-05	0.00159029	yes
XLOC_020082	Apold1	1.48432	5e-05	0.00159029	yes
XLOC_020712	Styk1	1.48377	0.00055	0.0129038	yes
XLOC_020515	Adamts9	1.48065	0.00025	0.00661725	yes
XLOC_008302	Il7r	1.47832	0.0013	0.0265509	yes
XLOC_009125	Drd3	1.47027	0.0003	0.00772337	yes
XLOC_027184	Ppef1	1.45487	0.00105	0.0222595	yes
XLOC_016720	Matn1	1.45127	0.00135	0.027374	yes
XLOC_020689	Clec12b	1.45026	0.00035	0.00879659	yes
XLOC_011779	Clcf1	1.44855	0.00165	0.0321481	yes
XLOC_021910	Pnpla2	1.44494	5e-05	0.00159029	yes
XLOC_009479	Cd86	1.44331	5e-05	0.00159029	yes
XLOC_021485	Stard5	1.44283	0.0001	0.00296348	yes
XLOC_000905	Bard1	1.44128	0.0001	0.00296348	yes
XLOC_018496	Mafk	1.44021	5e-05	0.00159029	yes
XLOC_012240	Ccdc88b	1.43776	0.0001	0.00296348	yes
XLOC_015116	-	1.43637	5e-05	0.00159029	yes
XLOC_024291	Snx20	1.43087	0.00035	0.00879659	yes
XLOC_018987	Cmklr1	1.42986	5e-05	0.00159029	yes
XLOC_014214	Cd44	1.42754	5e-05	0.00159029	yes
XLOC_020051	Clec12a	1.42327	0.0009	0.0194696	yes
XLOC_020690	Clec7a	1.42204	0.0005	0.0119067	yes
XLOC_011493	Tmem173	1.42069	5e-05	0.00159029	yes
XLOC_020633	Ptpn6	1.41765	5e-05	0.00159029	yes
XLOC_003432	Hoxb5	1.41684	5e-05	0.00159029	yes
XLOC_010143	Trim26	1.41646	5e-05	0.00159029	yes
XLOC_018443	Hspb1	1.41614	5e-05	0.00159029	yes
XLOC_001651	Rsph4a	1.41118	5e-05	0.00159029	yes
XLOC_004396	Stat3	1.41081	5e-05	0.00159029	yes
XLOC_021751	Otoa	1.41028	0.00105	0.0222595	yes
XLOC_011640	-	1.40958	0.0002	0.00547054	yes
XLOC_006006	Idnk	1.40642	5e-05	0.00159029	yes
XLOC_008374	Angpt1	1.40586	5e-05	0.00159029	yes
XLOC_017080	Pax5	1.40429	0.00065	0.0149529	yes
XLOC_006862	Il3ra	1.40201	0.00085	0.0186179	yes
XLOC_021541	Lrrc32	1.40042	5e-05	0.00159029	yes
XLOC_021771	Il4ra	1.39955	5e-05	0.00159029	yes
XLOC_000485	Rnasel	1.39878	5e-05	0.00159029	yes
XLOC_002605	Irak3	1.39514	0.00085	0.0186179	yes
XLOC_009254	Chaf1b	1.39128	0.00245	0.0439115	yes
XLOC_025988	Csrnp1	1.38392	5e-05	0.00159029	yes
XLOC_007389	Wdfy4	1.38173	5e-05	0.00159029	yes
XLOC_023510	Irf2	1.37987	5e-05	0.00159029	yes
XLOC_020799	Fam60a	1.37183	5e-05	0.00159029	yes
XLOC_000205	Slc11a1	1.37144	0.0003	0.00772337	yes
XLOC_011234	Dcp2	1.37024	5e-05	0.00159029	yes
XLOC_012012	Pcgf5	1.35861	5e-05	0.00159029	yes
XLOC_001147	Cfh	1.35693	5e-05	0.00159029	yes
XLOC_010325	Ltbp1	1.35415	5e-05	0.00159029	yes
XLOC_001681	Scml4	1.35201	5e-05	0.00159029	yes
XLOC_000587	Tagln2	1.34601	5e-05	0.00159029	yes
XLOC_000146	Casp8	1.34567	5e-05	0.00159029	yes
XLOC_019556	Irf5	1.34428	5e-05	0.00159029	yes
XLOC_000071	Arid5a	1.34081	5e-05	0.00159029	yes
XLOC_013644	Ogfr	1.34072	5e-05	0.00159029	yes
XLOC_024028	Nek5	1.3402	0.00025	0.00661725	yes
XLOC_005096	Slc24a4	1.33732	5e-05	0.00159029	yes
XLOC_004789	Pomc	1.33673	5e-05	0.00159029	yes
XLOC_008775	Itga5	1.33195	5e-05	0.00159029	yes
XLOC_017631	Spsb1	1.33175	5e-05	0.00159029	yes
XLOC_008753	Krt8	1.32596	0.00045	0.0109156	yes
XLOC_015759	Il6ra	1.32443	5e-05	0.00159029	yes
XLOC_008465	Ly6c1	1.32058	5e-05	0.00159029	yes
XLOC_023581	Lrrc25	1.32039	0.00115	0.0240383	yes
XLOC_016732	Ptafr	1.31967	0.0003	0.00772337	yes
XLOC_009615	Adamts1	1.31964	5e-05	0.00159029	yes
XLOC_005216	Aspg	1.31938	0.0004	0.0098677	yes
XLOC_009539	Nfkbiz	1.31883	5e-05	0.00159029	yes
XLOC_023607	Insl3	1.3181	0.0001	0.00296348	yes
XLOC_017451	Tinagl1	1.31793	5e-05	0.00159029	yes
XLOC_016365	Aldh1b1	1.3162	5e-05	0.00159029	yes
XLOC_005097	Rin3	1.31573	0.0001	0.00296348	yes
XLOC_000145	Cflar	1.31382	5e-05	0.00159029	yes
XLOC_000161	Cd28	1.31104	0.0015	0.0298087	yes
XLOC_008255	Krt18	1.31096	0.0002	0.00547054	yes
XLOC_004438	Gfap	1.30984	5e-05	0.00159029	yes
XLOC_020074	Etv6	1.29988	5e-05	0.00159029	yes
XLOC_001196	Fam20b	1.29956	5e-05	0.00159029	yes
XLOC_006214	Lgals8	1.29895	5e-05	0.00159029	yes
XLOC_014483	Trib3	1.29789	0.0015	0.0298087	yes
XLOC_015228	Ctss	1.29745	5e-05	0.00159029	yes
XLOC_010853	2610034M16Rik	1.29707	0.0002	0.00547054	yes
XLOC_025585	Il10ra	1.29663	5e-05	0.00159029	yes
XLOC_013776	Snhg7	1.29268	5e-05	0.00159029	yes
XLOC_009604	Samsn1	1.28836	0.0001	0.00296348	yes
XLOC_023007	Mki67	1.2853	5e-05	0.00159029	yes
XLOC_001280	Fcer1g	1.28492	5e-05	0.00159029	yes
XLOC_023880	Foxf1	1.28424	0.00215	0.0397406	yes
XLOC_024773	Robo4	1.27908	5e-05	0.00159029	yes
XLOC_020309	Gimap6	1.27322	5e-05	0.00159029	yes
XLOC_013277	Dusp2	1.26538	0.0014	0.0282077	yes
XLOC_011131	Rnf125	1.2631	0.00085	0.0186179	yes
XLOC_027084	Sytl4	1.25937	0.0003	0.00772337	yes
XLOC_021562	Ucp2	1.25899	5e-05	0.00159029	yes
XLOC_002976	Flt4	1.25693	0.0001	0.00296348	yes
XLOC_012134	Casp7	1.25549	5e-05	0.00159029	yes
XLOC_016824	Epha2	1.25235	0.00015	0.00423283	yes
XLOC_001614	Sgk1	1.25234	5e-05	0.00159029	yes
XLOC_007520	Myh7	1.25202	5e-05	0.00159029	yes
XLOC_007553	Cenpj	1.24167	0.00185	0.0353932	yes
XLOC_024244	Il15	1.24151	0.0011	0.0231648	yes
XLOC_023976	Col4a1	1.23743	5e-05	0.00159029	yes
XLOC_020027	Tnfrsf1a	1.23448	5e-05	0.00159029	yes
XLOC_003132	Pik3r5	1.23187	0.00015	0.00423283	yes
XLOC_012771	Phyhd1	1.22314	0.00085	0.0186179	yes
XLOC_020426	Dok1	1.22232	0.0008	0.0177291	yes
XLOC_003302	Adap2	1.22167	5e-05	0.00159029	yes
XLOC_021923	Lsp1	1.22076	0.0004	0.0098677	yes
XLOC_024453	Cyba	1.21635	5e-05	0.00159029	yes
XLOC_016772	Asap3	1.21403	5e-05	0.00159029	yes
XLOC_020356	Ppm1k	1.20757	5e-05	0.00159029	yes
XLOC_007471	Klhl33	1.20268	5e-05	0.00159029	yes
XLOC_025253	Spink8	1.20231	0.0016	0.0313422	yes
XLOC_023043	Ifitm2	1.19834	5e-05	0.00159029	yes
XLOC_000533	Gpr161	1.19523	5e-05	0.00159029	yes
XLOC_002653	Esyt1	1.19331	5e-05	0.00159029	yes
XLOC_026325	Sash3	1.19318	0.00055	0.0129038	yes
XLOC_007118	Spata13	1.19108	5e-05	0.00159029	yes
XLOC_018399	-	1.18527	5e-05	0.00159029	yes
XLOC_011467	Gypc	1.18345	0.0003	0.00772337	yes
XLOC_019500	Peg10	1.18338	5e-05	0.00159029	yes
XLOC_007534	Adcy4	1.18335	0.00025	0.00661725	yes
XLOC_003891	Jade2	1.18255	5e-05	0.00159029	yes
XLOC_013093	Spi1	1.18072	0.0002	0.00547054	yes
XLOC_016090	Lhx8	1.17961	0.0022	0.040444	yes
XLOC_014539	Rbl1	1.17572	0.00025	0.00661725	yes
XLOC_005882	Serpinb9	1.17567	5e-05	0.00159029	yes
XLOC_021405	Atp10a	1.1661	5e-05	0.00159029	yes
XLOC_002857	Ikzf1	1.16308	5e-05	0.00159029	yes
XLOC_013564	Rnf114	1.15879	5e-05	0.00159029	yes
XLOC_023530	Hmgb2	1.15424	5e-05	0.00159029	yes
XLOC_020028	Vwf	1.15345	5e-05	0.00159029	yes
XLOC_008314	Pdzd2	1.15317	5e-05	0.00159029	yes
XLOC_008541	Tmem184b	1.15075	5e-05	0.00159029	yes
XLOC_015633	Gpr149	1.146	0.0003	0.00772337	yes
XLOC_007925	Matn2	1.14474	5e-05	0.00159029	yes
XLOC_008308	Rai14	1.14432	5e-05	0.00159029	yes
XLOC_007654	Fndc3a	1.14273	5e-05	0.00159029	yes
XLOC_002101	Apon	1.14112	5e-05	0.00159029	yes
XLOC_015306	Rhoc	1.13986	5e-05	0.00159029	yes
XLOC_012099	Sfxn2	1.13877	0.0001	0.00296348	yes
XLOC_017995	Sh3bp2	1.13873	0.00015	0.00423283	yes
XLOC_011365	Zbtb7c	1.13785	0.0001	0.00296348	yes
XLOC_023891	Zfpm1	1.13721	5e-05	0.00159029	yes
XLOC_020474	Arhgap25	1.13642	5e-05	0.00159029	yes
XLOC_010657	Aif1	1.13437	0.0004	0.0098677	yes
XLOC_012438	Blnk	1.13094	0.0001	0.00296348	yes
XLOC_023728	Mt2	1.12824	5e-05	0.00159029	yes
XLOC_026465	Msn	1.12681	5e-05	0.00159029	yes
XLOC_017573	Fhad1	1.12267	0.0004	0.0098677	yes
XLOC_023645	Frem3	1.12189	0.0003	0.00772337	yes
XLOC_013824	Ptges	1.12124	5e-05	0.00159029	yes
XLOC_018863	Cox18	1.12119	5e-05	0.00159029	yes
XLOC_022578	Fes	1.11544	0.00035	0.00879659	yes
XLOC_015253	Txnip	1.11142	5e-05	0.00159029	yes
XLOC_001192	Tor1aip1	1.10722	5e-05	0.00159029	yes
XLOC_005958	Fbxw17	1.10244	0.0001	0.00296348	yes
XLOC_010199	Clic5	1.10219	5e-05	0.00159029	yes
XLOC_009532	Bbx	1.1013	5e-05	0.00159029	yes
XLOC_010067	H2-DMb1	1.09877	0.00215	0.0397406	yes
XLOC_015377	Arsj	1.09624	0.0008	0.0177291	yes
XLOC_007406	Cdhr1	1.08992	5e-05	0.00159029	yes
XLOC_006594	Thbs4	1.08863	5e-05	0.00159029	yes
XLOC_024052	Htra4	1.08681	5e-05	0.00159029	yes
XLOC_020142	2810474O19Rik	1.08125	5e-05	0.00159029	yes
XLOC_008331	Ankrd33b	1.07939	5e-05	0.00159029	yes
XLOC_013868	Ggta1	1.07847	0.00015	0.00423283	yes
XLOC_018088	Shisa3	1.07532	0.00115	0.0240383	yes
XLOC_000013	Sgk3	1.06786	5e-05	0.00159029	yes
XLOC_026688	Asb11	1.06431	0.00215	0.0397406	yes
XLOC_014362	Hdc	1.06355	0.00015	0.00423283	yes
XLOC_008210	Tuba1c	1.06259	0.0005	0.0119067	yes
XLOC_011963	Dock8	1.06187	0.00055	0.0129038	yes
XLOC_007868	Fyb	1.0585	0.00015	0.00423283	yes
XLOC_005967	Gadd45g	1.0571	5e-05	0.00159029	yes
XLOC_025098	Cd109	1.05588	0.00135	0.027374	yes
XLOC_004324	Top2a	1.05582	0.0002	0.00547054	yes
XLOC_006309	Lrrc16a	1.05518	5e-05	0.00159029	yes
XLOC_027128	Irs4	1.05011	0.0002	0.00547054	yes
XLOC_010064	Col11a2	1.04815	5e-05	0.00159029	yes
XLOC_024951	Pstpip1	1.0477	0.00205	0.0383245	yes
XLOC_015910	Cd53	1.04573	5e-05	0.00159029	yes
XLOC_010010	Pim1	1.04412	5e-05	0.00159029	yes
XLOC_002910	Hba-a1	1.04347	0.0004	0.0098677	yes
XLOC_019712	Wipf3	1.04284	0.00135	0.027374	yes
XLOC_024286	N4bp1	1.04034	5e-05	0.00159029	yes
XLOC_003207	Ankfy1	1.03771	5e-05	0.00159029	yes
XLOC_012422	Myof	1.03448	0.00065	0.0149529	yes
XLOC_018457	Plod3	1.03443	5e-05	0.00159029	yes
XLOC_012030	Plce1	1.03439	5e-05	0.00159029	yes
XLOC_025376	Endod1	1.03421	5e-05	0.00159029	yes
XLOC_021896	Athl1	1.0285	0.0003	0.00772337	yes
XLOC_010013	Cmtr1	1.0253	5e-05	0.00159029	yes
XLOC_023861	Plcg2	1.02344	0.0001	0.00296348	yes
XLOC_009192	Usp25	1.0208	5e-05	0.00159029	yes
XLOC_013985	Pde11a	1.01879	0.0007	0.015859	yes
XLOC_015148	Adar	1.01615	5e-05	0.00159029	yes
XLOC_016251	Gem	1.01595	0.0017	0.0329579	yes
XLOC_025984	Scn5a	1.01453	0.0001	0.00296348	yes
XLOC_013133	Lmo2	1.01171	5e-05	0.00159029	yes
XLOC_017207	Plin2	1.01032	5e-05	0.00159029	yes
XLOC_015715	Ntrk1	1.01001	0.0019	0.0361862	yes
XLOC_005857	Dcdc2a	1.01	5e-05	0.00159029	yes
XLOC_020656	Kcna5	1.00886	0.00015	0.00423283	yes
XLOC_005247	Sp8	1.00835	0.0017	0.0329579	yes
XLOC_017522	C1qb	1.00679	5e-05	0.00159029	yes
XLOC_016436	Tlr4	1.00626	0.0025	0.0445561	yes
XLOC_011328	Pmaip1	1.00601	0.0019	0.0361862	yes
XLOC_020351	Nt5c3	1.00414	5e-05	0.00159029	yes
XLOC_020423	Hk2	1.00188	0.0002	0.00547054	yes
XLOC_012017	-	1.00181	5e-05	0.00159029	yes
XLOC_005881	Serpinb6b	1.00134	0.00185	0.0353932	yes
XLOC_006477	Zcchc6	1.00013	5e-05	0.00159029	yes
XLOC_015088	-	0.998778	0.00035	0.00879659	yes
XLOC_011981	Jak2	0.996384	5e-05	0.00159029	yes
XLOC_014313	Ehd4	0.996139	5e-05	0.00159029	yes
XLOC_007291	Gm10406	0.995877	0.0027	0.0474546	yes
XLOC_002165	Rab32	0.994547	0.00245	0.0439115	yes
XLOC_019969	Il17ra	0.989168	5e-05	0.00159029	yes
XLOC_012459	Slc25a28	0.983787	5e-05	0.00159029	yes
XLOC_017920	Nub1	0.978454	5e-05	0.00159029	yes
XLOC_003843	Pttg1	0.978328	5e-05	0.00159029	yes
XLOC_026731	Rbm3	0.975894	5e-05	0.00159029	yes
XLOC_014626	Zfp217	0.975496	0.00035	0.00879659	yes
XLOC_025118	Mrap2	0.975318	5e-05	0.00159029	yes
XLOC_021018	Slc1a5	0.970681	0.00205	0.0383245	yes
XLOC_023729	Mt1	0.970273	5e-05	0.00159029	yes
XLOC_005365	Baz1a	0.968491	0.0009	0.0194696	yes
XLOC_012032	Hells	0.966745	0.00195	0.0369308	yes
XLOC_011563	Smim3	0.965881	5e-05	0.00159029	yes
XLOC_018209	Aff1	0.963571	5e-05	0.00159029	yes
XLOC_000904	Ikzf2	0.963462	0.00045	0.0109156	yes
XLOC_005964	S1pr3	0.960274	5e-05	0.00159029	yes
XLOC_014457	Cd93	0.960054	5e-05	0.00159029	yes
XLOC_026392	Gabrq	0.958962	0.0002	0.00547054	yes
XLOC_015999	Alpk1	0.954583	0.00155	0.0305869	yes
XLOC_008118	1500009C09Rik	0.954576	5e-05	0.00159029	yes
XLOC_006059	Slc12a7	0.952549	0.0003	0.00772337	yes
XLOC_006540	Papd7	0.952339	5e-05	0.00159029	yes
XLOC_016459	Acer2	0.951962	0.00255	0.0452884	yes
XLOC_023619	Klf2	0.949053	0.0001	0.00296348	yes
XLOC_000388	Thsd7b	0.944121	5e-05	0.00159029	yes
XLOC_010516	Baiap3	0.938961	0.0002	0.00547054	yes
XLOC_012066	Cutc	0.938079	0.00045	0.0109156	yes
XLOC_000367	Tfcp2l1	0.9373	0.0004	0.0098677	yes
XLOC_017027	B4galt1	0.935841	0.00015	0.00423283	yes
XLOC_008973	Pkp2	0.931592	0.0011	0.0231648	yes
XLOC_014910	Car13	0.930196	0.0007	0.015859	yes
XLOC_026470	Ar	0.929053	5e-05	0.00159029	yes
XLOC_000493	Tor1aip2	0.92903	0.0001	0.00296348	yes
XLOC_017524	C1qa	0.927189	5e-05	0.00159029	yes
XLOC_015398	Etnppl	0.926818	5e-05	0.00159029	yes
XLOC_009451	Nrros	0.922999	0.0015	0.0298087	yes
XLOC_010125	Ier3	0.922934	0.0004	0.0098677	yes
XLOC_012221	Neat1	0.921503	5e-05	0.00159029	yes
XLOC_006609	Iqgap2	0.914011	5e-05	0.00159029	yes
XLOC_009510	Sidt1	0.912569	5e-05	0.00159029	yes
XLOC_012919	Nostrin	0.911248	0.00125	0.0256535	yes
XLOC_002912	Hba-a1	0.910184	0.0028	0.0488572	yes
XLOC_006301	Hfe	0.909037	0.002	0.037667	yes
XLOC_014578	Sdc4	0.90689	5e-05	0.00159029	yes
XLOC_005227	Pld4	0.905117	0.00025	0.00661725	yes
XLOC_024979	Stoml1	0.903868	5e-05	0.00159029	yes
XLOC_002233	Ncoa7	0.901748	5e-05	0.00159029	yes
XLOC_002589	Lyz2	0.901269	0.00025	0.00661725	yes
XLOC_000091	Il1r1	0.897305	0.00115	0.0240383	yes
XLOC_006580	Vcan	0.894201	0.0013	0.0265509	yes
XLOC_006566	Cast	0.893736	0.0025	0.0445561	yes
XLOC_014646	Ctsz	0.893446	0.0005	0.0119067	yes
XLOC_009516	Cd200	0.889473	5e-05	0.00159029	yes
XLOC_026403	Zfp92	0.887975	0.00235	0.0424337	yes
XLOC_001889	Gadd45b	0.88129	5e-05	0.00159029	yes
XLOC_001558	Akap12	0.875503	5e-05	0.00159029	yes
XLOC_015201	S100a11	0.875171	0.00055	0.0129038	yes
XLOC_005884	Serpinb1b	0.873874	0.0015	0.0298087	yes
XLOC_006073	Mctp1	0.873837	5e-05	0.00159029	yes
XLOC_012770	Lrrc8a	0.8717	5e-05	0.00159029	yes
XLOC_016718	Sdc3	0.865412	5e-05	0.00159029	yes
XLOC_006941	Galnt15	0.863615	5e-05	0.00159029	yes
XLOC_001771	Ccdc6	0.862067	5e-05	0.00159029	yes
XLOC_000360	Serpinb8	0.860998	0.00275	0.0481335	yes
XLOC_003025	Gpx3	0.860983	5e-05	0.00159029	yes
XLOC_022452	Spty2d1	0.859628	5e-05	0.00159029	yes
XLOC_021527	Gab2	0.857008	5e-05	0.00159029	yes
XLOC_006935	Sema3g	0.852219	0.0011	0.0231648	yes
XLOC_023335	Col4a2	0.850378	0.0014	0.0282077	yes
XLOC_012873	Lypd6b	0.847803	5e-05	0.00159029	yes
XLOC_005587	-	0.846707	0.0021	0.0391153	yes
XLOC_026468	Gpr165	0.844135	5e-05	0.00159029	yes
XLOC_015156	Rab13	0.843796	0.00125	0.0256535	yes
XLOC_026275	Il13ra1	0.84219	0.0002	0.00547054	yes
XLOC_014441	Rrbp1	0.840035	5e-05	0.00159029	yes
XLOC_001275	Fcgr3	0.837185	5e-05	0.00159029	yes
XLOC_020115	Etnk1	0.836007	5e-05	0.00159029	yes
XLOC_021362	Rasip1	0.833859	0.00015	0.00423283	yes
XLOC_011285	Isoc1	0.832519	5e-05	0.00159029	yes
XLOC_016229	Lyn	0.83247	0.0001	0.00296348	yes
XLOC_005402	Pygl	0.832107	0.00125	0.0256535	yes
XLOC_025640	Atm	0.829272	5e-05	0.00159029	yes
XLOC_019870	Klf15	0.829106	5e-05	0.00159029	yes
XLOC_025816	AF529169	0.825333	0.00045	0.0109156	yes
XLOC_005537	Itpk1	0.824748	5e-05	0.00159029	yes
XLOC_009414	Bcl6	0.820297	5e-05	0.00159029	yes
XLOC_025644	Tnfaip8l3	0.817783	0.00185	0.0353932	yes
XLOC_012977	Itga4	0.815146	0.0002	0.00547054	yes
XLOC_025048	Anxa2	0.813312	0.00015	0.00423283	yes
XLOC_013284	Mertk	0.81307	0.0001	0.00296348	yes
XLOC_022897	Crym	0.810646	5e-05	0.00159029	yes
XLOC_014893	Zfhx4	0.806268	5e-05	0.00159029	yes
XLOC_013000	Tnks1bp1	0.804156	5e-05	0.00159029	yes
XLOC_022630	Folh1	0.803247	0.0011	0.0231648	yes
XLOC_026331	Arhgap36	0.798103	0.00035	0.00879659	yes
XLOC_015359	Dpyd	0.796983	0.0016	0.0313422	yes
XLOC_024417	Kars	0.79653	0.0007	0.015859	yes
XLOC_005493	Sptlc2	0.796124	5e-05	0.00159029	yes
XLOC_000571	F11r	0.795081	0.0007	0.015859	yes
XLOC_009151	Cd47	0.792423	0.00245	0.0439115	yes
XLOC_016063	Cyr61	0.788541	0.0024	0.0432443	yes
XLOC_018290	Ankrd13a	0.787907	5e-05	0.00159029	yes
XLOC_016806	Ubr4	0.785569	5e-05	0.00159029	yes
XLOC_025795	Phip	0.783309	5e-05	0.00159029	yes
XLOC_000351	Zcchc2	0.778288	5e-05	0.00159029	yes
XLOC_018066	Tbc1d1	0.773364	5e-05	0.00159029	yes
XLOC_026821	Lamp2	0.770283	5e-05	0.00159029	yes
XLOC_014231	Rcn1	0.766881	5e-05	0.00159029	yes
XLOC_017210	Mllt3	0.766363	5e-05	0.00159029	yes
XLOC_010917	Cdkl4	0.765481	0.0003	0.00772337	yes
XLOC_018533	Arpc1b	0.764625	5e-05	0.00159029	yes
XLOC_010566	4930539E08Rik	0.762744	0.00215	0.0397406	yes
XLOC_004163	Ksr1	0.758169	0.0002	0.00547054	yes
XLOC_022425	Ppp1r15a	0.757824	0.0001	0.00296348	yes
XLOC_020990	Zfp324	0.757193	0.0001	0.00296348	yes
XLOC_021999	Zim1	0.753917	0.00245	0.0439115	yes
XLOC_020155	Pdk4	0.753313	0.00045	0.0109156	yes
XLOC_009178	Pros1	0.752378	0.00075	0.0167674	yes
XLOC_025038	Car12	0.747957	0.00025	0.00661725	yes
XLOC_022130	Pvr	0.747046	0.00285	0.0496273	yes
XLOC_021712	Tead1	0.744619	0.00025	0.00661725	yes
XLOC_010095	Clic1	0.743163	0.00025	0.00661725	yes
XLOC_005195	Dync1h1	0.742865	5e-05	0.00159029	yes
XLOC_005544	Ddx24	0.731867	5e-05	0.00159029	yes
XLOC_024708	A230050P20Rik	0.730186	0.00095	0.0204467	yes
XLOC_019023	Hspb8	0.728591	0.0001	0.00296348	yes
XLOC_016726	Snhg12	0.727186	0.0026	0.0460636	yes
XLOC_014366	Sppl2a	0.727096	5e-05	0.00159029	yes
XLOC_012392	Asah2	0.726828	0.00025	0.00661725	yes
XLOC_020598	Adipor2	0.724851	5e-05	0.00159029	yes
XLOC_017509	Clic4	0.720537	5e-05	0.00159029	yes
XLOC_001928	A230046K03Rik	0.719565	5e-05	0.00159029	yes
XLOC_010883	Emilin2	0.71805	0.0026	0.0460636	yes
XLOC_007153	Ccdc25	0.717646	5e-05	0.00159029	yes
XLOC_016627	Slc2a1	0.716957	5e-05	0.00159029	yes
XLOC_003305	Rhbdl3	0.716063	0.00025	0.00661725	yes
XLOC_006015	Dapk1	0.713115	5e-05	0.00159029	yes
XLOC_016719	Laptm5	0.712348	0.0002	0.00547054	yes
XLOC_010741	Enpp4	0.711419	0.0001	0.00296348	yes
XLOC_021862	Pwwp2b	0.711337	0.00235	0.0424337	yes
XLOC_006390	Dek	0.70913	5e-05	0.00159029	yes
XLOC_019590	Chrm2	0.706222	0.0007	0.015859	yes
XLOC_020227	Podxl	0.705013	0.00015	0.00423283	yes
XLOC_001744	Ppa1	0.703079	5e-05	0.00159029	yes
XLOC_000318	Dusp28	0.702209	0.0005	0.0119067	yes
XLOC_001171	Smg7	0.702163	5e-05	0.00159029	yes
XLOC_002055	Gns	0.701851	5e-05	0.00159029	yes
XLOC_012443	Slit1	0.699735	5e-05	0.00159029	yes
XLOC_010329	Crim1	0.699091	0.00275	0.0481335	yes
XLOC_015171	S100a6	0.698389	0.00275	0.0481335	yes
XLOC_014553	Mafb	0.698154	0.00155	0.0305869	yes
XLOC_017117	Abca1	0.697969	0.00025	0.00661725	yes
XLOC_000844	Inpp1	0.696853	0.0017	0.0329579	yes
XLOC_011986	Il33	0.695081	0.00015	0.00423283	yes
XLOC_026505	Chic1	0.693293	5e-05	0.00159029	yes
XLOC_017638	Per3	0.692301	0.00025	0.00661725	yes
XLOC_011385	Zfp516	0.690302	0.0011	0.0231648	yes
XLOC_008286	Nckap1l	0.689711	0.0021	0.0391153	yes
XLOC_005473	Arel1	0.689233	5e-05	0.00159029	yes
XLOC_016889	Rere	0.687905	5e-05	0.00159029	yes
XLOC_025507	Tbrg1	0.68666	0.0025	0.0445561	yes
XLOC_003319	Tmem132e	0.685182	0.0009	0.0194696	yes
XLOC_008513	Myh9	0.68342	5e-05	0.00159029	yes
XLOC_021262	1600014C10Rik	0.680805	0.0001	0.00296348	yes
XLOC_012079	Lzts2	0.680191	0.0002	0.00547054	yes
XLOC_025144	Xrn1	0.679809	0.00145	0.0290194	yes
XLOC_001347	Enah	0.678983	5e-05	0.00159029	yes
XLOC_023553	Lpl	0.678531	0.0005	0.0119067	yes
XLOC_008672	Amigo2	0.677117	0.0012	0.0248889	yes
XLOC_027069	Hmgn5	0.676756	0.00205	0.0383245	yes
XLOC_012806	Eng	0.676751	0.00205	0.0383245	yes
XLOC_018723	Wfs1	0.671992	5e-05	0.00159029	yes
XLOC_022649	Thrsp	0.662784	0.00085	0.0186179	yes
XLOC_006199	Net1	0.662264	0.0004	0.0098677	yes
XLOC_003211	Camkk1	0.6622	5e-05	0.00159029	yes
XLOC_011945	Prune2	0.660897	5e-05	0.00159029	yes
XLOC_022878	Arl6ip1	0.659284	0.0002	0.00547054	yes
XLOC_027124	Tsc22d3	0.658361	5e-05	0.00159029	yes
XLOC_012979	Ssfa2	0.657651	5e-05	0.00159029	yes
XLOC_023758	Cdh5	0.65759	0.0025	0.0445561	yes
XLOC_025737	Rab8b	0.652284	0.0001	0.00296348	yes
XLOC_005013	Sipa1l1	0.65029	5e-05	0.00159029	yes
XLOC_007615	Ptk2b	0.649591	0.00025	0.00661725	yes
XLOC_009315	Zc3h7a	0.649106	0.0005	0.0119067	yes
XLOC_021716	Spon1	0.646089	5e-05	0.00159029	yes
XLOC_022534	Synm	0.642014	0.0007	0.015859	yes
XLOC_008432	St3gal1	0.641498	0.00075	0.0167674	yes
XLOC_025971	Tgfbr2	0.641381	0.00125	0.0256535	yes
XLOC_015480	Erich3	0.640541	0.001	0.02136	yes
XLOC_018206	Cds1	0.63669	0.00035	0.00879659	yes
XLOC_024667	Sesn3	0.635338	5e-05	0.00159029	yes
XLOC_001220	Prrc2c	0.635206	5e-05	0.00159029	yes
XLOC_012682	Gad2	0.634247	0.0002	0.00547054	yes
XLOC_009403	Dgkg	0.634058	0.0001	0.00296348	yes
XLOC_012619	Upf2	0.631516	0.00225	0.0411547	yes
XLOC_009279	Adcy9	0.625735	0.0004	0.0098677	yes
XLOC_012343	Tle4	0.625721	0.0004	0.0098677	yes
XLOC_012651	Vim	0.624191	0.00015	0.00423283	yes
XLOC_019910	Edem1	0.62401	0.00075	0.0167674	yes
XLOC_005307	Sox11	0.621469	0.00235	0.0424337	yes
XLOC_025037	Herc1	0.62136	0.0007	0.015859	yes
XLOC_015260	Rnf115	0.617522	0.0003	0.00772337	yes
XLOC_006913	Arhgef3	0.616893	0.00015	0.00423283	yes
XLOC_006631	Map1b	0.616155	0.0025	0.0445561	yes
XLOC_013360	Rin2	0.615833	0.00075	0.0167674	yes
XLOC_011218	Arhgap26	0.610065	0.00025	0.00661725	yes
XLOC_004047	Nlgn2	0.605111	0.00055	0.0129038	yes
XLOC_010840	Gtf2f1	0.603853	0.0007	0.015859	yes
XLOC_013083	Fnbp4	0.600056	0.0005	0.0119067	yes
XLOC_018880	Scarb2	0.59999	0.00055	0.0129038	yes
XLOC_003593	Gna13	0.598685	0.00045	0.0109156	yes
XLOC_022862	Dkk3	0.598568	0.00025	0.00661725	yes
XLOC_025684	Islr2	0.597443	0.00085	0.0186179	yes
XLOC_011287	A730017C20Rik	0.595502	0.00045	0.0109156	yes
XLOC_003571	Ace	0.595312	0.002	0.037667	yes
XLOC_002575	Rab21	0.593255	0.00215	0.0397406	yes
XLOC_005006	4933426M11Rik	0.59304	0.00025	0.00661725	yes
XLOC_020782	Bhlhe41	0.592929	0.0009	0.0194696	yes
XLOC_012743	Rxra	0.58974	0.0008	0.0177291	yes
XLOC_022226	Axl	0.588623	0.0003	0.00772337	yes
XLOC_016957	Nsmaf	0.588074	0.00235	0.0424337	yes
XLOC_025578	Kmt2a	0.587861	0.0005	0.0119067	yes
XLOC_003670	Gaa	0.58785	0.00095	0.0204467	yes
XLOC_010093	Vars	0.586858	0.0009	0.0194696	yes
XLOC_019980	A2m	0.586821	0.00205	0.0383245	yes
XLOC_014919	Bhlhe22	0.586735	0.00115	0.0240383	yes
XLOC_012799	Ciz1	0.586707	0.0018	0.0346192	yes
XLOC_017141	Ptbp3	0.584159	0.00135	0.027374	yes
XLOC_000975	Ncl	0.58129	0.00065	0.0149529	yes
XLOC_021429	Igf1r	0.581169	0.0011	0.0231648	yes
XLOC_019871	Aldh1l1	0.580017	0.0006	0.0139289	yes
XLOC_005003	Galnt16	0.579311	0.00075	0.0167674	yes
XLOC_010020	Abcg1	0.578109	0.00015	0.00423283	yes
XLOC_009605	Nrip1	0.575062	0.00115	0.0240383	yes
XLOC_008549	Sun2	0.574054	0.0008	0.0177291	yes
XLOC_021828	Htra1	0.572085	0.0007	0.015859	yes
XLOC_026193	Pcsk1n	0.572078	0.0005	0.0119067	yes
XLOC_016890	Errfi1	0.570631	0.0009	0.0194696	yes
XLOC_018965	Ep400	0.569411	0.00275	0.0481335	yes
XLOC_018871	G3bp2	0.569394	0.00075	0.0167674	yes
XLOC_004535	H3f3b	0.568527	0.0013	0.0265509	yes
XLOC_023365	Kbtbd11	0.563711	0.0006	0.0139289	yes
XLOC_027146	Tro	0.56301	0.0006	0.0139289	yes
XLOC_025857	Armc8	0.561504	0.00065	0.0149529	yes
XLOC_008965	Nde1	0.561464	0.00225	0.0411547	yes
XLOC_023332	Myo16	0.561417	0.0017	0.0329579	yes
XLOC_006588	Rasgrf2	0.561366	0.0004	0.0098677	yes
XLOC_003777	Aftph	0.559662	0.0007	0.015859	yes
XLOC_008958	3110001I22Rik	0.558643	0.0009	0.0194696	yes
XLOC_017862	Akap9	0.555149	0.00125	0.0256535	yes
XLOC_010441	Lnpep	0.554319	0.0006	0.0139289	yes
XLOC_000128	Plcl1	0.552883	0.00095	0.0204467	yes
XLOC_011504	Diap1	0.55152	0.00105	0.0222595	yes
XLOC_011623	Elac1	0.549684	0.0012	0.0248889	yes
XLOC_018864	Ankrd17	0.548561	0.00075	0.0167674	yes
XLOC_012871	Epc2	0.545808	0.0012	0.0248889	yes
XLOC_023876	Gse1	0.54491	0.0024	0.0432443	yes
XLOC_018342	Gm15800	0.544764	0.00125	0.0256535	yes
XLOC_023844	Cntnap4	0.544163	0.00285	0.0496273	yes
XLOC_005755	Klf6	0.543513	0.00115	0.0240383	yes
XLOC_004153	Supt6	0.541792	0.00045	0.0109156	yes
XLOC_012056	Pi4k2a	0.540779	0.00135	0.027374	yes
XLOC_001269	Nos1ap	0.53958	0.00215	0.0397406	yes
XLOC_000570	Tstd1	0.53858	0.00215	0.0397406	yes
XLOC_004041	Polr2a	0.537632	0.00095	0.0204467	yes
XLOC_018900	Hnrnpd	0.536094	0.00085	0.0186179	yes
XLOC_011435	Cdh2	0.534743	0.0009	0.0194696	yes
XLOC_008954	Mkl2	0.533146	0.00135	0.027374	yes
XLOC_000913	Igfbp5	0.533074	0.00135	0.027374	yes
XLOC_017577	Prdm2	0.532421	0.0014	0.0282077	yes
XLOC_011238	Eif1a	0.531846	0.0027	0.0474546	yes
XLOC_011800	AI837181	0.530899	0.00265	0.0468025	yes
XLOC_013116	Trp53i11	0.53086	0.002	0.037667	yes
XLOC_010194	Gpr116	0.530251	0.00265	0.0468025	yes
XLOC_008108	Tef	0.518741	0.00215	0.0397406	yes
XLOC_009262	Ets2	0.518233	0.00175	0.0337854	yes
XLOC_010921	Slc8a1	0.516636	0.00255	0.0452884	yes
XLOC_003034	Larp1	0.514696	0.00115	0.0240383	yes
XLOC_025721	Map2k1	0.513847	0.0019	0.0361862	yes
XLOC_013529	Dbndd2	0.513184	0.00195	0.0369308	yes
XLOC_012944	Pdk1	0.512856	0.0028	0.0488572	yes
XLOC_019827	Add2	0.511475	0.0023	0.0417983	yes
XLOC_002871	Peli1	0.510364	0.00285	0.0496273	yes
XLOC_022519	Klf13	0.509983	0.00105	0.0222595	yes
XLOC_012419	Cpeb3	0.507945	0.00185	0.0353932	yes
XLOC_018738	Bod1l	0.507867	0.0027	0.0474546	yes
XLOC_018789	Atp8a1	0.506901	0.0018	0.0346192	yes
XLOC_000788	Kansl3	0.506393	0.00255	0.0452884	yes
XLOC_000582	Igsf8	0.503858	0.00205	0.0383245	yes
XLOC_020988	Rps5	0.500091	0.0023	0.0417983	yes
XLOC_000800	2010300C02Rik	0.499427	0.00205	0.0383245	yes
XLOC_004219	Med13	0.498386	0.00215	0.0397406	yes
XLOC_014416	Slc23a2	0.492793	0.00275	0.0481335	yes
XLOC_013274	Snrnp200	0.491686	0.00205	0.0383245	yes
XLOC_018436	Baz1b	0.489851	0.00245	0.0439115	yes
XLOC_001707	Slc35f1	0.488581	0.00215	0.0397406	yes
XLOC_009111	Lrrc58	0.484053	0.0021	0.0391153	yes
XLOC_009520	Tagln3	-0.472523	0.0026	0.0460636	yes
XLOC_004280	Atp5g1	-0.494696	0.00275	0.0481335	yes
XLOC_025649	Acsbg1	-0.494745	0.0028	0.0488572	yes
XLOC_011869	Fads1	-0.503803	0.00155	0.0305869	yes
XLOC_005294	Ywhaq	-0.506509	0.00235	0.0424337	yes
XLOC_014402	4930402H24Rik	-0.509002	0.00225	0.0411547	yes
XLOC_001792	Chchd10	-0.513229	0.00215	0.0397406	yes
XLOC_018431	Stx1a	-0.516209	0.0019	0.0361862	yes
XLOC_017935	Insig1	-0.518351	0.00125	0.0256535	yes
XLOC_006579	Cox7c	-0.518735	0.00235	0.0424337	yes
XLOC_024178	Ncan	-0.520573	0.001	0.02136	yes
XLOC_009436	Tmem44	-0.523011	0.00215	0.0397406	yes
XLOC_017455	Nkain1	-0.529586	0.00165	0.0321481	yes
XLOC_006965	Glud1	-0.533346	0.00105	0.0222595	yes
XLOC_007941	Baalc	-0.537682	0.0012	0.0248889	yes
XLOC_013172	Lpcat4	-0.538695	0.0017	0.0329579	yes
XLOC_019084	Cdk2ap1	-0.540517	0.0023	0.0417983	yes
XLOC_004317	Mien1	-0.541471	0.00245	0.0439115	yes
XLOC_000627	Sccpdh	-0.546233	0.0011	0.0231648	yes
XLOC_001639	Epb4.1l2	-0.54747	0.00185	0.0353932	yes
XLOC_012609	Fam107b	-0.550521	0.002	0.037667	yes
XLOC_020666	Prmt8	-0.551313	0.0009	0.0194696	yes
XLOC_019918	Cpne9	-0.552912	0.0028	0.0488572	yes
XLOC_023834	Mtss1l	-0.555474	0.0023	0.0417983	yes
XLOC_022307	Mag	-0.558774	0.0012	0.0248889	yes
XLOC_011470	Stard4	-0.559398	0.00155	0.0305869	yes
XLOC_004476	Pitpnc1	-0.559426	0.00055	0.0129038	yes
XLOC_008536	Sox10	-0.562074	0.00145	0.0290194	yes
XLOC_013827	Fnbp1	-0.562369	0.0007	0.015859	yes
XLOC_015453	Ddah1	-0.567233	0.0004	0.0098677	yes
XLOC_016533	Dhcr24	-0.568074	0.0006	0.0139289	yes
XLOC_026217	Mid1ip1	-0.56965	0.00085	0.0186179	yes
XLOC_018320	Tesc	-0.569944	0.0027	0.0474546	yes
XLOC_008627	Mlc1	-0.571096	0.00055	0.0129038	yes
XLOC_017551	Igsf21	-0.571678	0.0013	0.0265509	yes
XLOC_022292	Arhgap33	-0.573284	0.00035	0.00879659	yes
XLOC_007647	Bmp1	-0.574568	0.00235	0.0424337	yes
XLOC_018458	Vgf	-0.577988	0.0003	0.00772337	yes
XLOC_003209	Atp2a3	-0.579064	0.00165	0.0321481	yes
XLOC_008431	Ndrg1	-0.580066	0.00025	0.00661725	yes
XLOC_005043	Fos	-0.580976	0.0027	0.0474546	yes
XLOC_003501	Cnp	-0.581614	0.0009	0.0194696	yes
XLOC_013995	Neurod1	-0.583542	0.0012	0.0248889	yes
XLOC_017676	Tmem88b	-0.583617	0.00035	0.00879659	yes
XLOC_019039	Tpcn1	-0.585305	0.0014	0.0282077	yes
XLOC_017128	Ptpn3	-0.585517	0.00105	0.0222595	yes
XLOC_009205	Jam2	-0.58744	0.0007	0.015859	yes
XLOC_020551	Camk1	-0.588403	0.0006	0.0139289	yes
XLOC_016754	Paqr7	-0.591288	0.00045	0.0109156	yes
XLOC_009853	Lix1	-0.592623	0.00085	0.0186179	yes
XLOC_015166	S100a16	-0.592738	0.0006	0.0139289	yes
XLOC_016959	Car8	-0.596772	0.00055	0.0129038	yes
XLOC_016899	Gpr153	-0.597476	0.0018	0.0346192	yes
XLOC_001122	Gpr37l1	-0.604496	0.0003	0.00772337	yes
XLOC_014213	Fjx1	-0.606451	0.0003	0.00772337	yes
XLOC_003840	Gabra6	-0.6066	0.0007	0.015859	yes
XLOC_012272	Asrgl1	-0.610096	0.0007	0.015859	yes
XLOC_001066	Dbi	-0.611184	0.0003	0.00772337	yes
XLOC_007242	Slain1	-0.611582	0.00045	0.0109156	yes
XLOC_014218	Cat	-0.61557	0.0006	0.0139289	yes
XLOC_006362	Nrn1	-0.617316	5e-05	0.00159029	yes
XLOC_026241	Kdm6a	-0.617862	0.00085	0.0186179	yes
XLOC_000898	Idh1	-0.618402	0.0005	0.0119067	yes
XLOC_021727	Ccp110	-0.619909	5e-05	0.00159029	yes
XLOC_007433	Fermt2	-0.620815	0.00035	0.00879659	yes
XLOC_006099	Serinc5	-0.622393	5e-05	0.00159029	yes
XLOC_008779	Ppp1r1a	-0.622434	0.00125	0.0256535	yes
XLOC_014376	Mal	-0.625668	0.00035	0.00879659	yes
XLOC_015858	Phgdh	-0.62648	0.00025	0.00661725	yes
XLOC_019723	Ppp1r17	-0.627453	0.0009	0.0194696	yes
XLOC_019001	Gltp	-0.63053	0.00015	0.00423283	yes
XLOC_025996	Cck	-0.632363	0.00015	0.00423283	yes
XLOC_015100	Sh3d19	-0.632583	0.00205	0.0383245	yes
XLOC_019204	Mmd2	-0.633162	5e-05	0.00159029	yes
XLOC_014684	Nkain4	-0.639847	0.00175	0.0337854	yes
XLOC_021395	Luzp2	-0.64382	0.0003	0.00772337	yes
XLOC_024904	Usp28	-0.64683	0.0022	0.040444	yes
XLOC_020241	Ptn	-0.647313	0.0001	0.00296348	yes
XLOC_012700	Nrarp	-0.647513	0.00225	0.0411547	yes
XLOC_009268	Pcp4	-0.656137	0.00015	0.00423283	yes
XLOC_010528	Fam173a	-0.657357	0.0011	0.0231648	yes
XLOC_011186	Psd2	-0.66159	0.0006	0.0139289	yes
XLOC_016089	Acadm	-0.66895	0.00025	0.00661725	yes
XLOC_007145	A930011O12Rik	-0.670795	5e-05	0.00159029	yes
XLOC_006613	Hmgcr	-0.67723	5e-05	0.00159029	yes
XLOC_008615	Wnt7b	-0.677748	0.0011	0.0231648	yes
XLOC_003368	-	-0.681927	0.0001	0.00296348	yes
XLOC_014902	Fabp5	-0.682383	0.0001	0.00296348	yes
XLOC_006374	Elovl2	-0.682473	0.0013	0.0265509	yes
XLOC_008170	Shank3	-0.682573	0.0001	0.00296348	yes
XLOC_015948	Ntng1	-0.684153	0.00035	0.00879659	yes
XLOC_026545	Klhl4	-0.687186	0.0007	0.015859	yes
XLOC_001396	Hsd11b1	-0.690664	0.00085	0.0186179	yes
XLOC_018062	Nwd2	-0.696396	0.00195	0.0369308	yes
XLOC_025834	Pls1	-0.696446	0.002	0.037667	yes
XLOC_023078	Igf2	-0.697155	5e-05	0.00159029	yes
XLOC_020337	Tril	-0.701026	5e-05	0.00159029	yes
XLOC_004825	Ntsr2	-0.704719	0.00015	0.00423283	yes
XLOC_019558	Smo	-0.705364	0.00055	0.0129038	yes
XLOC_014507	Necab3	-0.7063	0.0001	0.00296348	yes
XLOC_012276	Fads2	-0.708515	0.00025	0.00661725	yes
XLOC_009234	Olig2	-0.709508	0.0002	0.00547054	yes
XLOC_012469	Scd1	-0.711989	5e-05	0.00159029	yes
XLOC_024482	2310022B05Rik	-0.71385	0.0001	0.00296348	yes
XLOC_010550	Grm4	-0.716724	5e-05	0.00159029	yes
XLOC_008606	1810041L15Rik	-0.718139	5e-05	0.00159029	yes
XLOC_018301	Msi1	-0.718318	0.0011	0.0231648	yes
XLOC_011418	Abhd3	-0.720557	5e-05	0.00159029	yes
XLOC_013756	Tmem141	-0.725014	0.0023	0.0417983	yes
XLOC_001556	Plekhg1	-0.731038	0.00015	0.00423283	yes
XLOC_000195	Igfbp2	-0.73433	0.00015	0.00423283	yes
XLOC_016383	Murc	-0.735542	5e-05	0.00159029	yes
XLOC_000545	Rxrg	-0.737558	0.00145	0.0290194	yes
XLOC_007267	Cldn10	-0.737781	5e-05	0.00159029	yes
XLOC_004998	Plekhh1	-0.738192	0.00245	0.0439115	yes
XLOC_003351	Car4	-0.738775	0.0003	0.00772337	yes
XLOC_021473	Pde8a	-0.739192	0.0006	0.0139289	yes
XLOC_010205	Slc35b2	-0.74093	0.00015	0.00423283	yes
XLOC_020196	Tmem229a	-0.746613	5e-05	0.00159029	yes
XLOC_022981	Fgfr2	-0.757502	5e-05	0.00159029	yes
XLOC_002312	Unc5b	-0.758098	5e-05	0.00159029	yes
XLOC_013835	1110008P14Rik	-0.758253	5e-05	0.00159029	yes
XLOC_016013	Hadh	-0.758895	0.0001	0.00296348	yes
XLOC_002482	Appl2	-0.763028	5e-05	0.00159029	yes
XLOC_016531	Ppap2b	-0.763433	5e-05	0.00159029	yes
XLOC_020449	Sfxn5	-0.768317	5e-05	0.00159029	yes
XLOC_005280	Trib2	-0.770222	5e-05	0.00159029	yes
XLOC_010195	Pla2g7	-0.771111	5e-05	0.00159029	yes
XLOC_001261	Rgs4	-0.774994	5e-05	0.00159029	yes
XLOC_008245	Nr4a1	-0.784532	5e-05	0.00159029	yes
XLOC_002034	Ptprb	-0.788314	5e-05	0.00159029	yes
XLOC_000667	Slc30a10	-0.792444	0.00125	0.0256535	yes
XLOC_022238	Ltbp4	-0.792836	0.00015	0.00423283	yes
XLOC_018746	Qdpr	-0.794452	5e-05	0.00159029	yes
XLOC_026611	Col4a5	-0.798935	0.00235	0.0424337	yes
XLOC_003063	Wnt9a	-0.799185	0.002	0.037667	yes
XLOC_015289	Tspan2	-0.801036	5e-05	0.00159029	yes
XLOC_012417	Ppp1r3c	-0.804244	5e-05	0.00159029	yes
XLOC_007985	Sqle	-0.804431	0.00055	0.0129038	yes
XLOC_005506	Dio2	-0.805495	5e-05	0.00159029	yes
XLOC_010523	Sox8	-0.805697	0.00105	0.0222595	yes
XLOC_023748	Mmp15	-0.814634	5e-05	0.00159029	yes
XLOC_010096	Ddah2	-0.815873	0.00075	0.0167674	yes
XLOC_003109	Pmp22	-0.825222	5e-05	0.00159029	yes
XLOC_012400	Acta2	-0.826796	0.00065	0.0149529	yes
XLOC_004517	Grin2c	-0.827174	5e-05	0.00159029	yes
XLOC_023710	Nkd1	-0.831255	0.00015	0.00423283	yes
XLOC_019973	Slc25a18	-0.831694	5e-05	0.00159029	yes
XLOC_014295	Bmf	-0.831833	0.00125	0.0256535	yes
XLOC_022883	Tmc7	-0.831839	0.00025	0.00661725	yes
XLOC_018583	Cyp51	-0.834581	5e-05	0.00159029	yes
XLOC_026410	Plxnb3	-0.835846	5e-05	0.00159029	yes
XLOC_014209	Prr5l	-0.836458	0.0001	0.00296348	yes
XLOC_008067	Cdc42ep1	-0.837981	5e-05	0.00159029	yes
XLOC_013582	Dok5	-0.838435	0.00015	0.00423283	yes
XLOC_006190	Hmgcs1	-0.841958	5e-05	0.00159029	yes
XLOC_006952	Vstm4	-0.843387	0.00175	0.0337854	yes
XLOC_009815	Prr18	-0.849165	5e-05	0.00159029	yes
XLOC_025021	Igdcc4	-0.853562	5e-05	0.00159029	yes
XLOC_004258	Epn3	-0.855078	0.00055	0.0129038	yes
XLOC_012656	Slc39a12	-0.855561	5e-05	0.00159029	yes
XLOC_015420	Ddit4l	-0.865685	0.00075	0.0167674	yes
XLOC_013094	Mybpc3	-0.867001	0.00105	0.0222595	yes
XLOC_025575	Phldb1	-0.884151	5e-05	0.00159029	yes
XLOC_001714	Gja1	-0.884231	5e-05	0.00159029	yes
XLOC_012824	Gsn	-0.887883	5e-05	0.00159029	yes
XLOC_024157	Msmo1	-0.88789	5e-05	0.00159029	yes
XLOC_006478	Gas1	-0.890549	0.00055	0.0129038	yes
XLOC_022559	Mfge8	-0.891701	5e-05	0.00159029	yes
XLOC_005276	Mycn	-0.897928	0.0018	0.0346192	yes
XLOC_021931	Dhcr7	-0.902572	5e-05	0.00159029	yes
XLOC_005758	Idi1	-0.90429	5e-05	0.00159029	yes
XLOC_009235	Olig1	-0.905124	5e-05	0.00159029	yes
XLOC_005619	-	-0.912965	0.0001	0.00296348	yes
XLOC_027321	Erdr1	-0.915848	0.0003	0.00772337	yes
XLOC_014348	Gatm	-0.91986	5e-05	0.00159029	yes
XLOC_019171	Gjc3	-0.925698	5e-05	0.00159029	yes
XLOC_015399	Lef1	-0.926184	0.0009	0.0194696	yes
XLOC_008450	Arc	-0.926241	5e-05	0.00159029	yes
XLOC_024916	Cryab	-0.927645	5e-05	0.00159029	yes
XLOC_000422	Fmod	-0.930075	0.00025	0.00661725	yes
XLOC_006411	Shc3	-0.930321	5e-05	0.00159029	yes
XLOC_002322	Tspan15	-0.933651	5e-05	0.00159029	yes
XLOC_015656	Trim59	-0.93437	5e-05	0.00159029	yes
XLOC_008363	Klf10	-0.943055	5e-05	0.00159029	yes
XLOC_002815	Gal3st1	-0.945121	0.00015	0.00423283	yes
XLOC_001243	Mpzl1	-0.94721	5e-05	0.00159029	yes
XLOC_009269	Bace2	-0.949634	0.0013	0.0265509	yes
XLOC_000549	Rgs5	-0.949882	5e-05	0.00159029	yes
XLOC_019978	Slc6a13	-0.952105	0.0003	0.00772337	yes
XLOC_006154	Elovl7	-0.952201	5e-05	0.00159029	yes
XLOC_026490	Gjb1	-0.954139	5e-05	0.00159029	yes
XLOC_000276	Efhd1	-0.95604	5e-05	0.00159029	yes
XLOC_005901	Ppp1r3g	-0.957085	0.0026	0.0460636	yes
XLOC_019521	Cav1	-0.96148	5e-05	0.00159029	yes
XLOC_007942	Fzd6	-0.96431	0.00055	0.0129038	yes
XLOC_024406	Fa2h	-0.964823	5e-05	0.00159029	yes
XLOC_009382	Map6d1	-0.967443	5e-05	0.00159029	yes
XLOC_019200	Gna12	-0.968102	5e-05	0.00159029	yes
XLOC_003309	Tmem98	-0.969409	5e-05	0.00159029	yes
XLOC_007723	Sox21	-0.971538	0.00035	0.00879659	yes
XLOC_007642	Pdlim2	-0.971615	5e-05	0.00159029	yes
XLOC_008132	Pnpla3	-0.972111	0.00065	0.0149529	yes
XLOC_021206	Ppp1r14a	-0.97464	0.0002	0.00547054	yes
XLOC_026756	Ndp	-0.981336	0.00045	0.0109156	yes
XLOC_016823	Arhgef19	-0.98491	5e-05	0.00159029	yes
XLOC_000583	Kcnj10	-0.987158	5e-05	0.00159029	yes
XLOC_020445	Cyp26b1	-1.00146	5e-05	0.00159029	yes
XLOC_011269	Gramd3	-1.00286	5e-05	0.00159029	yes
XLOC_020197	Gpr37	-1.01763	5e-05	0.00159029	yes
XLOC_007943	Cthrc1	-1.02115	0.00035	0.00879659	yes
XLOC_004131	Fam101b	-1.02729	5e-05	0.00159029	yes
XLOC_017353	Tmem125	-1.0283	0.0001	0.00296348	yes
XLOC_007875	Ranbp3l	-1.03176	0.0012	0.0248889	yes
XLOC_011472	Nrep	-1.03431	5e-05	0.00159029	yes
XLOC_015286	Casq2	-1.03762	0.0001	0.00296348	yes
XLOC_009303	Emp2	-1.0418	5e-05	0.00159029	yes
XLOC_021719	Insc	-1.04321	0.00035	0.00879659	yes
XLOC_002610	Rassf3	-1.04707	5e-05	0.00159029	yes
XLOC_002938	Adam19	-1.04715	5e-05	0.00159029	yes
XLOC_017016	Mob3b	-1.05438	5e-05	0.00159029	yes
XLOC_025906	Slc38a3	-1.06033	5e-05	0.00159029	yes
XLOC_016816	Padi2	-1.07657	5e-05	0.00159029	yes
XLOC_017178	Tnc	-1.07897	0.00035	0.00879659	yes
XLOC_020393	Smyd1	-1.08319	0.0003	0.00772337	yes
XLOC_024865	Mcam	-1.08932	5e-05	0.00159029	yes
XLOC_004095	Aspa	-1.09137	5e-05	0.00159029	yes
XLOC_010695	Mog	-1.09145	5e-05	0.00159029	yes
XLOC_012225	Cdc42ep2	-1.09221	5e-05	0.00159029	yes
XLOC_026982	Prrg1	-1.09482	5e-05	0.00159029	yes
XLOC_015651	Shox2	-1.09616	0.0001	0.00296348	yes
XLOC_016491	Tek	-1.09656	5e-05	0.00159029	yes
XLOC_006632	Cartpt	-1.09692	5e-05	0.00159029	yes
XLOC_011009	-	-1.09995	0.0023	0.0417983	yes
XLOC_007379	Colq	-1.10125	0.00235	0.0424337	yes
XLOC_014202	Mir670	-1.10515	0.00115	0.0240383	yes
XLOC_017134	Lpar1	-1.1088	5e-05	0.00159029	yes
XLOC_010240	Trem2	-1.11189	0.0001	0.00296348	yes
XLOC_019122	Eln	-1.12124	5e-05	0.00159029	yes
XLOC_002309	Chst3	-1.12332	0.00015	0.00423283	yes
XLOC_002054	Wif1	-1.12407	0.00175	0.0337854	yes
XLOC_011537	Trim36	-1.12898	5e-05	0.00159029	yes
XLOC_004440	C1ql1	-1.13301	5e-05	0.00159029	yes
XLOC_016078	Nexn	-1.13626	5e-05	0.00159029	yes
XLOC_015665	Bche	-1.13645	0.00015	0.00423283	yes
XLOC_024906	Tmprss5	-1.14314	0.0028	0.0488572	yes
XLOC_012791	Aif1l	-1.14534	0.0001	0.00296348	yes
XLOC_003405	Col1a1	-1.14571	5e-05	0.00159029	yes
XLOC_018659	Cnpy1	-1.14905	5e-05	0.00159029	yes
XLOC_014593	Pltp	-1.15053	5e-05	0.00159029	yes
XLOC_013605	Edn3	-1.15274	0.00015	0.00423283	yes
XLOC_002927	Atp10b	-1.15987	0.00245	0.0439115	yes
XLOC_007069	Cmtm5	-1.18648	5e-05	0.00159029	yes
XLOC_022859	Mrvi1	-1.19125	5e-05	0.00159029	yes
XLOC_020106	Slco1c1	-1.19903	5e-05	0.00159029	yes
XLOC_021938	Mrgprf	-1.19951	0.0009	0.0194696	yes
XLOC_006044	-	-1.21524	0.00195	0.0369308	yes
XLOC_000111	Col3a1	-1.2201	5e-05	0.00159029	yes
XLOC_014912	Car2	-1.23107	5e-05	0.00159029	yes
XLOC_025873	Bfsp2	-1.23504	5e-05	0.00159029	yes
XLOC_004020	Usp43	-1.23636	0.0012	0.0248889	yes
XLOC_022560	Rlbp1	-1.23913	5e-05	0.00159029	yes
XLOC_002848	Ramp3	-1.25219	5e-05	0.00159029	yes
XLOC_023511	Enpp6	-1.26136	5e-05	0.00159029	yes
XLOC_016916	Hes5	-1.26176	5e-05	0.00159029	yes
XLOC_015076	Fam198b	-1.28968	5e-05	0.00159029	yes
XLOC_024454	Mvd	-1.31237	5e-05	0.00159029	yes
XLOC_023750	-	-1.32126	0.00185	0.0353932	yes
XLOC_011216	-	-1.3236	0.0011	0.0231648	yes
XLOC_013505	Sgk2	-1.32581	0.00025	0.00661725	yes
XLOC_004088	Smtnl2	-1.3321	0.00105	0.0222595	yes
XLOC_001986	Lum	-1.33425	0.0002	0.00547054	yes
XLOC_025346	Clec3b	-1.33672	0.0002	0.00547054	yes
XLOC_013471	Myl9	-1.338	5e-05	0.00159029	yes
XLOC_005289	1700030C10Rik	-1.34254	0.00225	0.0411547	yes
XLOC_019147	Col26a1	-1.34646	0.00025	0.00661725	yes
XLOC_000279	Neu2	-1.35311	0.0002	0.00547054	yes
XLOC_007366	Prkcd	-1.35419	5e-05	0.00159029	yes
XLOC_001717	Fabp7	-1.35697	5e-05	0.00159029	yes
XLOC_011525	Gpr151	-1.35763	0.0004	0.0098677	yes
XLOC_011714	-	-1.37485	0.00225	0.0411547	yes
XLOC_008522	Tst	-1.4004	0.0001	0.00296348	yes
XLOC_025559	-	-1.41166	0.0015	0.0298087	yes
XLOC_000520	Myoc	-1.41188	5e-05	0.00159029	yes
XLOC_021961	Tnnt1	-1.41786	5e-05	0.00159029	yes
XLOC_000997	Gbx2	-1.42676	0.0001	0.00296348	yes
XLOC_011848	Slc22a6	-1.44796	5e-05	0.00159029	yes
XLOC_020523	Fam19a4	-1.45269	0.001	0.02136	yes
XLOC_000405	Slc45a3	-1.45906	5e-05	0.00159029	yes
XLOC_009444	-	-1.46611	0.00055	0.0129038	yes
XLOC_020876	-	-1.47346	0.00075	0.0167674	yes
XLOC_014709	-	-1.4922	0.00215	0.0397406	yes
XLOC_026831	Apln	-1.50696	5e-05	0.00159029	yes
XLOC_015989	Synpo2	-1.51076	5e-05	0.00159029	yes
XLOC_012707	Sapcd2	-1.51185	0.001	0.02136	yes
XLOC_011847	Slc22a8	-1.52248	5e-05	0.00159029	yes
XLOC_026196	Slc38a5	-1.52505	0.0001	0.00296348	yes
XLOC_007708	Ednrb	-1.53317	5e-05	0.00159029	yes
XLOC_017269	Pcsk9	-1.56302	0.00035	0.00879659	yes
XLOC_019967	Ninj2	-1.57404	5e-05	0.00159029	yes
XLOC_027320	-	-1.57801	0.0001	0.00296348	yes
XLOC_003518	Aoc3	-1.59087	0.0016	0.0313422	yes
XLOC_019098	5930412G12Rik	-1.62407	0.00035	0.00879659	yes
XLOC_004450	Wnt9b	-1.64052	0.00015	0.00423283	yes
XLOC_021234	Dmkn	-1.64676	0.0023	0.0417983	yes
XLOC_012439	Opalin	-1.66969	5e-05	0.00159029	yes
XLOC_007710	Pou4f1	-1.67145	0.00015	0.00423283	yes
XLOC_000833	Slc40a1	-1.67758	5e-05	0.00159029	yes
XLOC_003954	Gjc2	-1.68768	5e-05	0.00159029	yes
XLOC_020238	Fam180a	-1.70939	5e-05	0.00159029	yes
XLOC_000793	Fam178b	-1.71085	0.00215	0.0397406	yes
XLOC_010111	H2-Q1	-1.71585	0.0003	0.00772337	yes
XLOC_006382	A330076C08Rik	-1.72044	0.00015	0.00423283	yes
XLOC_001071	Htr5b	-1.73203	5e-05	0.00159029	yes
XLOC_005915	Gm10790	-1.73386	0.0007	0.015859	yes
XLOC_022438	Abcc6	-1.76348	0.00045	0.0109156	yes
XLOC_026721	Magix	-1.774	0.00095	0.0204467	yes
XLOC_016764	Myom3	-1.78679	0.00015	0.00423283	yes
XLOC_015120	-	-1.78965	5e-05	0.00159029	yes
XLOC_007254	-	-1.79232	0.00035	0.00879659	yes
XLOC_013001	Aplnr	-1.80554	0.0002	0.00547054	yes
XLOC_024316	Pllp	-1.80961	5e-05	0.00159029	yes
XLOC_009245	Kcne2	-1.82605	5e-05	0.00159029	yes
XLOC_016192	-	-1.8268	5e-05	0.00159029	yes
XLOC_010484	Prss22	-1.82829	0.0016	0.0313422	yes
XLOC_004505	Btbd17	-1.8306	5e-05	0.00159029	yes
XLOC_027065	Itm2a	-1.83334	5e-05	0.00159029	yes
XLOC_012964	Hoxd1	-1.89435	0.002	0.037667	yes
XLOC_015995	Ugt8a	-1.9096	5e-05	0.00159029	yes
XLOC_016193	-	-1.91206	0.0003	0.00772337	yes
XLOC_015712	Fcrls	-1.93123	5e-05	0.00159029	yes
XLOC_006155	Depdc1b	-1.98375	0.0003	0.00772337	yes
XLOC_011526	-	-2.00297	0.0015	0.0298087	yes
XLOC_001563	Myct1	-2.00398	0.00055	0.0129038	yes
XLOC_016721	-	-2.01654	5e-05	0.00159029	yes
XLOC_016295	-	-2.0442	0.00235	0.0424337	yes
XLOC_003173	Mgl2	-2.05956	0.00055	0.0129038	yes
XLOC_006344	Serpinb1a	-2.0616	5e-05	0.00159029	yes
XLOC_002648	Il23a	-2.15508	0.00175	0.0337854	yes
XLOC_010782	Mdfi	-2.15598	5e-05	0.00159029	yes
XLOC_019333	-	-2.22301	5e-05	0.00159029	yes
XLOC_015699	-	-2.22301	0.0002	0.00547054	yes
XLOC_017648	-	-2.22301	0.0019	0.0361862	yes
XLOC_026980	Obp1a	-2.25468	0.00205	0.0383245	yes
XLOC_018158	Pf4	-2.32577	0.0004	0.0098677	yes
XLOC_010750	Capn11	-2.3286	0.00015	0.00423283	yes
XLOC_018689	Spon2	-2.37991	0.00105	0.0222595	yes
XLOC_004232	Epx	-2.59004	0.00025	0.00661725	yes
XLOC_018400	Fzd10	-2.67488	0.00045	0.0109156	yes
XLOC_018104	Dancr	-2.70676	5e-05	0.00159029	yes
XLOC_023788	Fam65a	-2.81465	5e-05	0.00159029	yes
XLOC_000561	Mpz	-3.42066	5e-05	0.00159029	yes
XLOC_020473	Gkn3	-4.57122	5e-05	0.00159029	yes
XLOC_027046	Xist	-9.56558	5e-05	0.00159029	yes
