# Supplementary material for: Identification of host genes leading to West Nile virus encephalitis in mice brain using RNA-seq analysis
Source: Sci Rep. 2016 May 23;6:26350. doi: 10.1038/srep26350 (PMC4876452; doi:10.1038/srep26350)
Supplement: Supplementary Table S2 [file srep26350-s2.xls]

## Sheet: Control_G2.data.data.tsv
		WNV Eg101
test_id	Gene	log2(fold_change)	p value	q value	Significant
XLOC_004463	Gh	7.43852	5e-05	0.00159029	yes
XLOC_005858	Prl	7.17366	5e-05	0.00159029	yes
XLOC_016299	Cga	6.59169	5e-05	0.00159029	yes
XLOC_001307	Pydc4	3.23506	5e-05	0.00159029	yes
XLOC_009686	Mx1	2.96528	5e-05	0.00159029	yes
XLOC_018292	Oasl2	2.70428	5e-05	0.00159029	yes
XLOC_016073	Ifi44	2.6929	5e-05	0.00159029	yes
XLOC_004789	Pomc	2.59086	5e-05	0.00159029	yes
XLOC_019977	Usp18	2.58028	5e-05	0.00159029	yes
XLOC_006445	Pitx1	2.44437	0.00225	0.0411547	yes
XLOC_012008	Ifit1	2.35933	5e-05	0.00159029	yes
XLOC_010361	Epcam	2.32309	5e-05	0.00159029	yes
XLOC_001310	Ifi204	2.29667	0.00115	0.0240383	yes
XLOC_004971	Six6	2.28104	0.0008	0.0177291	yes
XLOC_018337	Oas1b	2.17834	5e-05	0.00159029	yes
XLOC_018293	Oasl1	2.16536	0.0001	0.00296348	yes
XLOC_000596	Pyhin1	2.10525	0.00015	0.00423283	yes
XLOC_010894	Xdh	2.04915	5e-05	0.00159029	yes
XLOC_012006	Ifit3	2.04007	5e-05	0.00159029	yes
XLOC_007573	Phf11d	2.03618	5e-05	0.00159029	yes
XLOC_013836	Lcn2	2.03183	0.0001	0.00296348	yes
XLOC_005305	Rsad2	2.00754	5e-05	0.00159029	yes
XLOC_019043	Oas2	2.00604	0.00025	0.00661725	yes
XLOC_011290	Gm4951	1.97079	0.0002	0.00547054	yes
XLOC_018393	-	1.9318	0.0015	0.0298087	yes
XLOC_020639	Gnb3	1.92535	0.0016	0.0313422	yes
XLOC_006188	Ccl28	1.91068	5e-05	0.00159029	yes
XLOC_003148	Alox12b	1.88573	5e-05	0.00159029	yes
XLOC_010115	H2-Q8	1.87863	0.00015	0.00423283	yes
XLOC_012007	I830012O16Rik	1.87643	5e-05	0.00159029	yes
XLOC_001223	Fmo2	1.84482	5e-05	0.00159029	yes
XLOC_003673	Mir1932	1.73127	5e-05	0.00159029	yes
XLOC_004189	Slfn8	1.69403	5e-05	0.00159029	yes
XLOC_003317	Ccl12	1.67288	0.00175	0.0337854	yes
XLOC_021895	Nlrp6	1.66581	0.0008	0.0177291	yes
XLOC_010116	H2-Q7	1.5285	0.00215	0.0397406	yes
XLOC_019047	Oas1a	1.51107	0.0005	0.0119067	yes
XLOC_004019	Glp2r	1.48827	5e-05	0.00159029	yes
XLOC_002702	Neurod4	1.48133	0.0022	0.040444	yes
XLOC_009270	Mx2	1.47869	0.00015	0.00423283	yes
XLOC_025605	Zbtb16	1.46924	5e-05	0.00159029	yes
XLOC_005906	Dsp	1.46506	5e-05	0.00159029	yes
XLOC_017020	Ddx58	1.43928	5e-05	0.00159029	yes
XLOC_011292	Iigp1	1.43076	5e-05	0.00159029	yes
XLOC_006187	Gm7120	1.37741	5e-05	0.00159029	yes
XLOC_011982	Cd274	1.37365	0.0028	0.0488572	yes
XLOC_004187	Slfn9	1.3448	0.0008	0.0177291	yes
XLOC_022761	Trim30d	1.33677	0.00025	0.00661725	yes
XLOC_014401	Slc4a11	1.32895	0.001	0.02136	yes
XLOC_001082	Lct	1.31964	0.00025	0.00661725	yes
XLOC_024211	Bst2	1.29812	5e-05	0.00159029	yes
XLOC_009469	Parp14	1.28664	5e-05	0.00159029	yes
XLOC_017094	Trim14	1.2642	0.00235	0.0424337	yes
XLOC_003201	Xaf1	1.26232	0.0002	0.00547054	yes
XLOC_022760	Trim30a	1.21127	0.0002	0.00547054	yes
XLOC_004567	Lgals3bp	1.19851	5e-05	0.00159029	yes
XLOC_006609	Iqgap2	1.14314	5e-05	0.00159029	yes
XLOC_003265	Slc6a4	1.13602	5e-05	0.00159029	yes
XLOC_010560	Fkbp5	1.12029	5e-05	0.00159029	yes
XLOC_000116	Stat1	1.11918	5e-05	0.00159029	yes
XLOC_013936	Ifih1	1.09469	5e-05	0.00159029	yes
XLOC_002806	Pisd-ps1	1.09144	5e-05	0.00159029	yes
XLOC_015440	Gbp3	1.0858	0.0001	0.00296348	yes
XLOC_010068	Tap1	1.07325	0.0004	0.0098677	yes
XLOC_015439	Gbp7	1.06517	5e-05	0.00159029	yes
XLOC_010904	Eif2ak2	1.05134	0.0001	0.00296348	yes
XLOC_012005	Ifit2	1.0472	5e-05	0.00159029	yes
XLOC_000360	Serpinb8	0.993548	0.00075	0.0167674	yes
XLOC_008331	Ankrd33b	0.9872	5e-05	0.00159029	yes
XLOC_001147	Cfh	0.972421	5e-05	0.00159029	yes
XLOC_010639	C4b	0.965499	5e-05	0.00159029	yes
XLOC_024197	Arrdc2	0.963257	0.00015	0.00423283	yes
XLOC_003864	Irgm1	0.90596	0.0002	0.00547054	yes
XLOC_000859	Satb2	0.899401	0.0001	0.00296348	yes
XLOC_008973	Pkp2	0.8948	0.0017	0.0329579	yes
XLOC_003038	Igtp	0.89237	0.0009	0.0194696	yes
XLOC_008314	Pdzd2	0.879591	5e-05	0.00159029	yes
XLOC_020144	Samd9l	0.876973	0.00095	0.0204467	yes
XLOC_006594	Thbs4	0.867093	0.0022	0.040444	yes
XLOC_015571	Gm11549	0.853928	0.0001	0.00296348	yes
XLOC_010625	H2-K1	0.847706	5e-05	0.00159029	yes
XLOC_005096	Slc24a4	0.834444	0.00095	0.0204467	yes
XLOC_017220	Ifna2	0.834444	5e-05	0.00159029	yes
XLOC_017212	Ifnb1	0.834444	5e-05	0.00159029	yes
XLOC_010113	H2-Q4	0.810361	0.00255	0.0452884	yes
XLOC_000101	-	0.800243	0.00245	0.0439115	yes
XLOC_001269	Nos1ap	0.799328	5e-05	0.00159029	yes
XLOC_014609	Kcnb1	0.796536	5e-05	0.00159029	yes
XLOC_006690	Nnt	0.781379	5e-05	0.00159029	yes
XLOC_006199	Net1	0.769073	0.0001	0.00296348	yes
XLOC_018925	Gbp11	0.76377	0.00085	0.0186179	yes
XLOC_001005	Per2	0.753283	0.00045	0.0109156	yes
XLOC_022862	Dkk3	0.75189	5e-05	0.00159029	yes
XLOC_019151	Trim56	0.738111	0.00175	0.0337854	yes
XLOC_007305	Fezf2	0.7371	0.0016	0.0313422	yes
XLOC_023811	Sntb2	0.734284	0.00035	0.00879659	yes
XLOC_009302	Grin2a	0.731811	5e-05	0.00159029	yes
XLOC_000943	Epha4	0.73116	5e-05	0.00159029	yes
XLOC_010926	Kcng3	0.73062	0.00165	0.0321481	yes
XLOC_009818	Pde10a	0.72977	0.0002	0.00547054	yes
XLOC_009279	Adcy9	0.719265	5e-05	0.00159029	yes
XLOC_012221	Neat1	0.716714	5e-05	0.00159029	yes
XLOC_026470	Ar	0.716499	5e-05	0.00159029	yes
XLOC_006868	Thrb	0.714783	0.00015	0.00423283	yes
XLOC_020742	Grin2b	0.714739	0.00035	0.00879659	yes
XLOC_000750	Kcnq5	0.712572	5e-05	0.00159029	yes
XLOC_015939	5330417C22Rik	0.710543	0.00045	0.0109156	yes
XLOC_015989	Synpo2	0.70909	0.0005	0.0119067	yes
XLOC_017209	Slc24a2	0.702058	0.00015	0.00423283	yes
XLOC_004245	Hlf	0.69831	5e-05	0.00159029	yes
XLOC_008954	Mkl2	0.687524	5e-05	0.00159029	yes
XLOC_004502	Sdk2	0.674946	0.00065	0.0149529	yes
XLOC_006589	-	0.674542	0.00075	0.0167674	yes
XLOC_013604	Zfp831	0.664288	0.00155	0.0305869	yes
XLOC_001990	Atp2b1	0.663791	0.00055	0.0129038	yes
XLOC_018982	2900026A02Rik	0.663473	0.0004	0.0098677	yes
XLOC_005572	Bcl11b	0.663098	5e-05	0.00159029	yes
XLOC_003891	Jade2	0.662656	0.0001	0.00296348	yes
XLOC_006015	Dapk1	0.659334	5e-05	0.00159029	yes
XLOC_013937	Kcnh7	0.656479	0.00135	0.027374	yes
XLOC_003211	Camkk1	0.655524	5e-05	0.00159029	yes
XLOC_002193	Pde7b	0.650745	0.00025	0.00661725	yes
XLOC_010293	Man2a1	0.642487	0.0011	0.0231648	yes
XLOC_006104	Homer1	0.640638	0.00035	0.00879659	yes
XLOC_010520	Cacna1h	0.639321	0.0005	0.0119067	yes
XLOC_007971	Deptor	0.637741	0.0004	0.0098677	yes
XLOC_007615	Ptk2b	0.637448	5e-05	0.00159029	yes
XLOC_013921	Acvr1c	0.634711	0.00055	0.0129038	yes
XLOC_024134	Tenm3	0.631836	0.00025	0.00661725	yes
XLOC_016659	Pou3f1	0.629089	0.0018	0.0346192	yes
XLOC_007680	Dgkh	0.628494	0.00035	0.00879659	yes
XLOC_021429	Igf1r	0.614452	0.0006	0.0139289	yes
XLOC_006211	Ryr2	0.613086	0.0003	0.00772337	yes
XLOC_008427	Kcnq3	0.611043	0.0004	0.0098677	yes
XLOC_001362	C130074G19Rik	0.610167	0.00055	0.0129038	yes
XLOC_006085	Mef2c	0.609649	0.0005	0.0119067	yes
XLOC_005419	Kcnh5	0.609529	0.00025	0.00661725	yes
XLOC_003833	Tenm2	0.60302	0.0007	0.015859	yes
XLOC_024658	Pgr	0.600528	0.0023	0.0417983	yes
XLOC_019082	Pitpnm2	0.599395	0.0003	0.00772337	yes
XLOC_019501	Ppp1r9a	0.596991	0.00025	0.00661725	yes
XLOC_000800	2010300C02Rik	0.596725	0.0002	0.00547054	yes
XLOC_026558	Diap2	0.595846	0.001	0.02136	yes
XLOC_020242	Dgki	0.593234	0.00045	0.0109156	yes
XLOC_017128	Ptpn3	0.592653	0.0005	0.0119067	yes
XLOC_024753	Arhgap32	0.585577	0.0007	0.015859	yes
XLOC_018390	Tmem132b	0.583922	0.0004	0.0098677	yes
XLOC_005916	Hivep1	0.582928	0.0009	0.0194696	yes
XLOC_025578	Kmt2a	0.579901	0.0004	0.0098677	yes
XLOC_000813	Creg2	0.579623	0.00025	0.00661725	yes
XLOC_024003	Csmd1	0.578868	0.00075	0.0167674	yes
XLOC_017862	Akap9	0.561936	0.001	0.02136	yes
XLOC_008174	Lrrk2	0.560293	0.0015	0.0298087	yes
XLOC_014291	Rasgrp1	0.556404	0.00105	0.0222595	yes
XLOC_025394	Fat3	0.556178	0.00145	0.0290194	yes
XLOC_021400	Herc2	0.551514	0.0013	0.0265509	yes
XLOC_000701	Plxna2	0.550398	0.00065	0.0149529	yes
XLOC_006123	Enc1	0.549636	0.002	0.037667	yes
XLOC_006649	Mast4	0.54881	0.00135	0.027374	yes
XLOC_019253	Flt1	0.548165	0.00195	0.0369308	yes
XLOC_018323	Med13l	0.548031	0.0007	0.015859	yes
XLOC_012443	Slit1	0.545442	0.00255	0.0452884	yes
XLOC_019827	Add2	0.544173	0.0016	0.0313422	yes
XLOC_025717	Smad3	0.540559	0.0019	0.0361862	yes
XLOC_014399	Lzts3	0.539145	0.0006	0.0139289	yes
XLOC_012347	Vps13a	0.5391	0.0012	0.0248889	yes
XLOC_011986	Il33	0.538973	0.00165	0.0321481	yes
XLOC_013577	Tshz2	0.538348	0.0022	0.040444	yes
XLOC_013248	Trim69	0.535406	0.0008	0.0177291	yes
XLOC_025914	Bsn	0.533629	0.00145	0.0290194	yes
XLOC_014246	Ano3	0.533411	0.00125	0.0256535	yes
XLOC_005013	Sipa1l1	0.532883	0.00205	0.0383245	yes
XLOC_002868	Spred2	0.531814	0.00155	0.0305869	yes
XLOC_001270	Atf6	0.527937	0.0015	0.0298087	yes
XLOC_010921	Slc8a1	0.525166	0.0022	0.040444	yes
XLOC_020514	Prickle2	0.519603	0.00155	0.0305869	yes
XLOC_023647	Rnf150	0.513161	0.00145	0.0290194	yes
XLOC_007174	Egr3	0.50842	0.0018	0.0346192	yes
XLOC_015228	Ctss	0.507101	0.0021	0.0391153	yes
XLOC_004480	Prkca	0.501658	0.002	0.037667	yes
XLOC_003570	Tanc2	0.500033	0.00285	0.0496273	yes
XLOC_005347	Stxbp6	0.496201	0.00155	0.0305869	yes
XLOC_014168	Ptprj	0.492195	0.00175	0.0337854	yes
XLOC_024196	Mast3	0.48865	0.0027	0.0474546	yes
XLOC_022298	Cox6b1	-0.489378	0.00265	0.0468025	yes
XLOC_009662	Atp5o	-0.49118	0.0025	0.0445561	yes
XLOC_004438	Gfap	-0.492116	0.0027	0.0474546	yes
XLOC_019234	Atp5j2	-0.496057	0.00265	0.0468025	yes
XLOC_014902	Fabp5	-0.509657	0.00205	0.0383245	yes
XLOC_024392	Calb2	-0.515068	0.00255	0.0452884	yes
XLOC_024406	Fa2h	-0.519955	0.0026	0.0460636	yes
XLOC_027065	Itm2a	-0.523968	0.0019	0.0361862	yes
XLOC_006190	Hmgcs1	-0.538774	0.0021	0.0391153	yes
XLOC_010195	Pla2g7	-0.550368	0.00115	0.0240383	yes
XLOC_022307	Mag	-0.551961	0.00145	0.0290194	yes
XLOC_024316	Pllp	-0.566714	0.0013	0.0265509	yes
XLOC_024157	Msmo1	-0.570144	0.0006	0.0139289	yes
XLOC_004833	Hpcal1	-0.572972	0.00085	0.0186179	yes
XLOC_008450	Arc	-0.57581	0.0007	0.015859	yes
XLOC_003925	Sparc	-0.591405	0.00155	0.0305869	yes
XLOC_014376	Mal	-0.595724	0.00085	0.0186179	yes
XLOC_024865	Mcam	-0.605483	0.0014	0.0282077	yes
XLOC_015712	Fcrls	-0.609313	0.002	0.037667	yes
XLOC_018583	Cyp51	-0.616727	0.00015	0.00423283	yes
XLOC_019980	A2m	-0.622134	0.0025	0.0445561	yes
XLOC_010540	Dusp1	-0.638989	0.00075	0.0167674	yes
XLOC_023511	Enpp6	-0.643288	0.00205	0.0383245	yes
XLOC_014647	Atp5e	-0.643852	0.0001	0.00296348	yes
XLOC_007069	Cmtm5	-0.644159	0.0007	0.015859	yes
XLOC_015166	S100a16	-0.644382	0.00025	0.00661725	yes
XLOC_012225	Cdc42ep2	-0.665959	0.00215	0.0397406	yes
XLOC_024454	Mvd	-0.670861	0.00145	0.0290194	yes
XLOC_005758	Idi1	-0.671179	0.0001	0.00296348	yes
XLOC_008519	Pvalb	-0.671705	5e-05	0.00159029	yes
XLOC_025347	Lars2	-0.673423	0.00015	0.00423283	yes
XLOC_020749	Mgp	-0.686152	0.0009	0.0194696	yes
XLOC_001066	Dbi	-0.721144	5e-05	0.00159029	yes
XLOC_022664	Serpinh1	-0.727619	0.00035	0.00879659	yes
XLOC_016706	Marcksl1	-0.730311	5e-05	0.00159029	yes
XLOC_010695	Mog	-0.732172	5e-05	0.00159029	yes
XLOC_009554	Filip1l	-0.73542	0.00025	0.00661725	yes
XLOC_008245	Nr4a1	-0.759778	5e-05	0.00159029	yes
XLOC_024288	Cbln1	-0.761839	5e-05	0.00159029	yes
XLOC_003954	Gjc2	-0.763193	0.00015	0.00423283	yes
XLOC_013916	Nr4a2	-0.76387	0.0001	0.00296348	yes
XLOC_010096	Ddah2	-0.764052	0.00125	0.0256535	yes
XLOC_007642	Pdlim2	-0.774339	0.00025	0.00661725	yes
XLOC_000195	Igfbp2	-0.793427	5e-05	0.00159029	yes
XLOC_007536	Cbln3	-0.793558	0.00065	0.0149529	yes
XLOC_009955	Gng13	-0.794558	0.0002	0.00547054	yes
XLOC_012824	Gsn	-0.797764	5e-05	0.00159029	yes
XLOC_017936	En2	-0.801712	0.0019	0.0361862	yes
XLOC_000106	1500015O10Rik	-0.811527	0.00075	0.0167674	yes
XLOC_013995	Neurod1	-0.822821	0.0001	0.00296348	yes
XLOC_015995	Ugt8a	-0.827468	5e-05	0.00159029	yes
XLOC_021299	Klk6	-0.832362	0.0006	0.0139289	yes
XLOC_019122	Eln	-0.83647	0.001	0.02136	yes
XLOC_022739	Hbb-b1	-0.840487	0.00045	0.0109156	yes
XLOC_009245	Kcne2	-0.849779	0.00225	0.0411547	yes
XLOC_023460	Rnf122	-0.85134	0.00065	0.0149529	yes
XLOC_016959	Car8	-0.892697	0.00015	0.00423283	yes
XLOC_004440	C1ql1	-0.907792	0.00015	0.00423283	yes
XLOC_001985	Dcn	-0.908455	5e-05	0.00159029	yes
XLOC_011472	Nrep	-0.93061	5e-05	0.00159029	yes
XLOC_026596	Nrk	-0.959356	0.00245	0.0439115	yes
XLOC_019723	Ppp1r17	-0.983605	5e-05	0.00159029	yes
XLOC_006957	Gdf10	-0.993545	5e-05	0.00159029	yes
XLOC_016063	Cyr61	-1.00423	0.00015	0.00423283	yes
XLOC_001717	Fabp7	-1.01292	5e-05	0.00159029	yes
XLOC_003840	Gabra6	-1.0141	5e-05	0.00159029	yes
XLOC_000111	Col3a1	-1.04084	5e-05	0.00159029	yes
XLOC_001766	Egr2	-1.06136	0.00025	0.00661725	yes
XLOC_023899	Cdh15	-1.07283	5e-05	0.00159029	yes
XLOC_000400	5430435G22Rik	-1.08437	0.001	0.02136	yes
XLOC_005043	Fos	-1.10144	5e-05	0.00159029	yes
XLOC_010182	Rn45s	-1.10613	5e-05	0.00159029	yes
XLOC_002912	Hba-a1	-1.15346	0.00045	0.0109156	yes
XLOC_025545	Crtam	-1.17569	0.00125	0.0256535	yes
XLOC_003171	Asgr1	-1.17586	0.0012	0.0248889	yes
XLOC_011438	Dsc3	-1.23378	0.00185	0.0353932	yes
XLOC_005192	Dio3	-1.25973	0.0014	0.0282077	yes
XLOC_001071	Htr5b	-1.27504	0.00015	0.00423283	yes
XLOC_015883	Sycp1	-1.34943	0.0017	0.0329579	yes
XLOC_021412	-	-1.44696	0.00145	0.0290194	yes
XLOC_014397	Avp	-1.5444	5e-05	0.00159029	yes
XLOC_010782	Mdfi	-1.5499	0.0007	0.015859	yes
XLOC_013094	Mybpc3	-1.58321	5e-05	0.00159029	yes
XLOC_026399	Xlr3b	-1.61765	0.0004	0.0098677	yes
XLOC_018659	Cnpy1	-1.65977	5e-05	0.00159029	yes
XLOC_023077	H19	-1.66859	0.0004	0.0098677	yes
XLOC_013001	Aplnr	-1.67359	0.00035	0.00879659	yes
XLOC_012964	Hoxd1	-1.97801	0.0023	0.0417983	yes
XLOC_019333	-	-2.18707	5e-05	0.00159029	yes
XLOC_003432	Hoxb5	-2.21188	5e-05	0.00159029	yes
XLOC_007841	-	-2.38958	0.0018	0.0346192	yes
XLOC_007710	Pou4f1	-2.44308	5e-05	0.00159029	yes
XLOC_023788	Fam65a	-2.59634	5e-05	0.00159029	yes
XLOC_018104	Dancr	-2.62577	5e-05	0.00159029	yes
